# Supplementary material for: Phascolarctobacterium faecium reduces food intake via PYY signaling, contributing to the mitigation of body weight gain in diet-induced obese mice
Source: Gut Microbes. 2026 Jan 21;18(1):2617691. doi: 10.1080/19490976.2026.2617691 (PMC12834159; doi:10.1080/19490976.2026.2617691)
Supplement: Supplementary material — Supplementary_Data_1. [file KGMI_A_2617691_SM1710.xlsx]

## Sheet: Raw_OTU_counts
			Sample	C_10	C_1	C_2	C_3	C_4	C_5	C_6	C_7	C_8	C_9	OB_11	OB_12	OB_13	OB_14	OB_15	OB_16	OB_17	OB_18	OB_19	OB_20	G104_21	G104_22	G104_23	G104_24	G104_25	G104_26	G104_27	G104_29	G104_30
OTU	lca_tax_rdp	lca_tax_slv	Class	CD_VEH	CD_VEH	CD_VEH	CD_VEH	CD_VEH	CD_VEH	CD_VEH	CD_VEH	CD_VEH	CD_VEH	HFHSD_VEH	HFHSD_VEH	HFHSD_VEH	HFHSD_VEH	HFHSD_VEH	HFHSD_VEH	HFHSD_VEH	HFHSD_VEH	HFHSD_VEH	HFHSD_VEH	HFHSD_P.fae	HFHSD_P.fae	HFHSD_P.fae	HFHSD_P.fae	HFHSD_P.fae	HFHSD_P.fae	HFHSD_P.fae	HFHSD_P.fae	HFHSD_P.fae
OTU101	Bacteria;Firmicutes;Clostridia;Clostridiales;Lachnospiraceae;Acetatifactor;	Bacteria;Firmicutes;Clostridia;Lachnospirales;Lachnospiraceae;		12	32	5	34	31	18	14	39	29	9	0	0	1	0	0	14	24	2	2	1	0	18	11	7	13	2	0	1	0
OTU102	Bacteria;Firmicutes;Clostridia;Clostridiales;Lachnospiraceae;	Bacteria;Firmicutes;Clostridia;Lachnospirales;Lachnospiraceae;uncultured;		10	17	13	12	20	12	17	26	25	16	5	4	20	3	0	35	20	21	39	16	0	10	0	0	0	2	2	2	1
OTU103	Bacteria;Firmicutes;Clostridia;Clostridiales;Ruminococcaceae;unclassified_Ruminococcaceae;	Bacteria;Firmicutes;Clostridia;Oscillospirales;Oscillospiraceae;uncultured;		5	12	15	34	21	80	16	20	25	17	14	1	9	8	8	20	9	17	18	9	3	4	3	2	5	15	13	5	7
OTU104	Bacteria;Firmicutes;Bacilli;Lactobacillales;Lactobacillaceae;Lactobacillus;	Bacteria;Firmicutes;Bacilli;Lactobacillales;Lactobacillaceae;Lactobacillus;		0	1	0	1	0	2	1	1	1	2	2	21	6	1	10	3	54	2	1	31	20	10	14	18	13	11	11	10	23
OTU106	Bacteria;"Actinobacteria";Actinobacteria;Coriobacteridae;Coriobacteriales;"Coriobacterineae";Coriobacteriaceae;	Bacteria;Actinobacteriota;Coriobacteriia;Coriobacteriales;Eggerthellaceae;Enterorhabdus;		6	0	4	2	5	5	3	7	0	2	16	11	12	16	9	25	35	24	36	37	11	25	20	4	10	5	12	9	10
OTU109	Bacteria;Firmicutes;Clostridia;Clostridiales;Lachnospiraceae;unclassified_Lachnospiraceae;	Bacteria;Firmicutes;Clostridia;Lachnospirales;Lachnospiraceae;Lachnospiraceae NK4A136 group;		5	12	5	16	13	21	16	29	23	12	9	5	7	8	16	14	19	12	15	8	0	4	2	2	8	4	8	6	4
OTU11	Bacteria;"Bacteroidetes";"Bacteroidia";"Bacteroidales";"Porphyromonadaceae";unclassified_"Porphyromonadaceae";	Bacteria;Bacteroidota;Bacteroidia;Bacteroidales;Muribaculaceae;		595	199	149	42	198	627	389	160	543	90	12	5	26	15	8	27	34	24	21	21	54	47	38	34	44	18	65	53	70
OTU111	Bacteria;Firmicutes;Clostridia;Clostridiales;Lachnospiraceae;unclassified_Lachnospiraceae;	Bacteria;Firmicutes;Clostridia;Lachnospirales;Lachnospiraceae;		5	31	9	14	10	20	14	12	23	10	1	1	11	3	3	4	11	8	3	9	2	3	2	0	10	2	7	0	3
OTU113	Unclassified;	Unclassified;		23	0	13	11	28	8	22	20	11	29	0	2	2	2	2	0	4	3	8	7	5	2	4	2	3	3	9	5	5
OTU114	Bacteria;"Bacteroidetes";"Bacteroidia";"Bacteroidales";"Porphyromonadaceae";unclassified_"Porphyromonadaceae";	Bacteria;Bacteroidota;Bacteroidia;Bacteroidales;Muribaculaceae;		8	16	5	4	4	6	17	3	11	18	0	0	4	0	0	0	12	4	2	5	16	17	12	10	30	7	10	16	10
OTU115	Bacteria;Firmicutes;Clostridia;Clostridiales;Lachnospiraceae;unclassified_Lachnospiraceae;	Bacteria;Firmicutes;Clostridia;Lachnospirales;Lachnospiraceae;		48	34	18	36	23	15	49	55	35	55	78	70	80	58	69	77	74	38	57	92	19	31	30	41	38	44	75	34	62
OTU119	Unclassified;	Unclassified;		47	0	2	20	28	16	23	26	57	16	0	2	0	0	0	0	5	4	2	2	0	2	5	2	4	2	3	2	3
OTU120	Bacteria;Firmicutes;Clostridia;Clostridiales;Lachnospiraceae;	Bacteria;Firmicutes;Clostridia;Lachnospirales;Lachnospiraceae;Lachnospiraceae UCG-006;		3	0	8	8	1	11	2	5	2	5	11	20	10	31	18	8	8	12	12	4	1	1	2	2	2	3	7	0	1
OTU122	Bacteria;Firmicutes;Clostridia;Clostridiales;Lachnospiraceae;	Bacteria;Firmicutes;Clostridia;Lachnospirales;Lachnospiraceae;Blautia;		7	2	5	20	8	7	14	14	5	5	65	56	69	27	98	15	32	24	38	17	3	6	12	4	11	11	5	9	12
OTU129	Bacteria;Firmicutes;Clostridia;Clostridiales;Lachnospiraceae;	Bacteria;Firmicutes;Clostridia;Lachnospirales;Lachnospiraceae;		1	0	2	2	2	4	3	3	3	0	5	28	3	28	28	24	20	30	3	20	4	8	18	10	10	30	3	22	46
OTU131	Bacteria;Firmicutes;Clostridia;Clostridiales;Lachnospiraceae;unclassified_Lachnospiraceae;	Bacteria;Firmicutes;Clostridia;Lachnospirales;Lachnospiraceae;uncultured;		15	29	1	13	12	10	9	26	17	10	7	1	5	0	8	9	9	3	5	8	2	2	4	3	4	6	1	3	7
OTU132	Unclassified;	Unclassified;		1	0	4	0	0	1	1	1	1	1	0	11	1	1	2	0	7	1	0	0	22	14	15	32	1	4	3	8	5
OTU133	Bacteria;Firmicutes;Clostridia;Clostridiales;Lachnospiraceae;Acetatifactor;	Bacteria;Firmicutes;Clostridia;Lachnospirales;Lachnospiraceae;uncultured;		0	5	3	1	0	1	1	1	2	1	26	44	4	17	8	17	7	12	7	10	1	2	1	1	3	49	4	29	12
OTU134	Bacteria;Firmicutes;Clostridia;Clostridiales;Lachnospiraceae;	Bacteria;Firmicutes;Clostridia;Lachnospirales;Lachnospiraceae;Lachnospiraceae NK4A136 group;		8	25	5	26	18	19	9	26	11	11	1	1	5	0	0	3	5	8	1	0	0	0	0	1	5	1	1	1	1
OTU136	Bacteria;Firmicutes;Clostridia;Clostridiales;Lachnospiraceae;unclassified_Lachnospiraceae;	Bacteria;Firmicutes;Clostridia;Lachnospirales;Lachnospiraceae;uncultured;		1	0	8	9	5	0	1	2	3	2	111	19	34	12	52	34	12	10	20	14	1	4	6	5	5	4	9	1	9
OTU137	Bacteria;"Bacteroidetes";"Bacteroidia";"Bacteroidales";unclassified_"Bacteroidales";	Bacteria;Bacteroidota;Bacteroidia;Bacteroidales;Rikenellaceae;Rikenellaceae RC9 gut group;		15	1	3	21	14	4	8	8	15	22	2	7	0	1	1	0	4	0	2	3	0	1	1	2	3	0	2	0	1
OTU143	Unclassified;	Unclassified;		16	0	11	11	23	11	4	14	32	35	0	11	0	6	1	0	5	4	0	2	0	0	2	0	1	0	2	4	1
OTU145	Unclassified;	Unclassified;		6	0	6	2	5	4	12	3	6	2	36	31	12	2	8	16	34	20	5	36	40	52	17	32	16	9	31	11	17
OTU146	Bacteria;Firmicutes;Clostridia;Clostridiales;Ruminococcaceae;	Bacteria;Firmicutes;Clostridia;Oscillospirales;Oscillospiraceae;uncultured;		2	0	3	13	10	4	11	11	7	7	34	33	17	5	28	38	29	24	25	26	3	17	5	2	8	12	28	8	8
OTU15	Bacteria;"Bacteroidetes";"Bacteroidia";"Bacteroidales";"Rikenellaceae";Alistipes;	Bacteria;Bacteroidota;Bacteroidia;Bacteroidales;Rikenellaceae;Alistipes;		70	701	134	232	301	137	137	88	74	164	11	8	5	10	15	18	60	29	43	37	54	22	26	91	35	9	9	7	7
OTU150	Bacteria;"Actinobacteria";Actinobacteria;Coriobacteridae;Coriobacteriales;"Coriobacterineae";Coriobacteriaceae;	Bacteria;Actinobacteriota;Coriobacteriia;Coriobacteriales;Eggerthellaceae;		0	1	0	0	0	0	0	0	0	1	4	27	23	8	17	0	1	1	1	3	1	4	2	4	4	9	8	2	20
OTU152	Bacteria;Firmicutes;Clostridia;Clostridiales;Lachnospiraceae;	Bacteria;Firmicutes;Clostridia;Lachnospirales;Lachnospiraceae;Roseburia;		3	20	5	11	9	13	6	17	8	6	4	1	2	6	7	5	3	14	2	1	1	2	4	3	2	6	3	0	1
OTU154	Bacteria;"Bacteroidetes";"Bacteroidia";"Bacteroidales";"Rikenellaceae";Alistipes;	Bacteria;Bacteroidota;Bacteroidia;Bacteroidales;Rikenellaceae;Alistipes;		8	18	4	8	6	5	13	5	4	11	0	6	2	3	3	2	2	2	0	2	12	2	1	7	5	4	3	10	11
OTU156	Bacteria;Firmicutes;Clostridia;Clostridiales;Lachnospiraceae;Acetatifactor;	Bacteria;Firmicutes;Clostridia;Lachnospirales;Lachnospiraceae;uncultured;		0	0	0	2	0	1	1	2	0	0	6	16	21	8	16	5	3	7	4	21	3	0	2	6	5	8	8	3	4
OTU157	Bacteria;"Bacteroidetes";"Bacteroidia";"Bacteroidales";"Porphyromonadaceae";	Bacteria;Bacteroidota;Bacteroidia;Bacteroidales;Muribaculaceae;		37	7	0	8	8	33	25	9	24	3	0	0	0	0	0	0	0	0	0	0	0	0	0	0	1	0	0	0	0
OTU159	Unclassified;	Unclassified;		31	0	7	5	26	18	19	13	35	12	0	0	1	1	0	2	0	3	3	2	1	0	3	1	2	1	0	3	0
OTU16	Bacteria;Firmicutes;Clostridia;Clostridiales;Ruminococcaceae;	Bacteria;Firmicutes;Clostridia;Oscillospirales;Oscillospiraceae;		35	104	27	52	53	53	48	55	36	41	220	26	204	138	210	175	122	107	170	144	7	61	55	29	61	155	113	96	42
OTU162	Bacteria;Firmicutes;Clostridia;Clostridiales;Lachnospiraceae;	Bacteria;Firmicutes;Clostridia;Lachnospirales;Lachnospiraceae;uncultured;		3	6	7	12	10	13	7	13	9	13	9	10	10	4	7	11	5	10	7	5	0	2	1	1	2	2	2	3	5
OTU164	Unclassified;	Unclassified;		21	1	9	12	8	2	8	9	19	26	0	7	0	2	1	0	1	1	2	2	2	0	2	0	0	2	2	0	1
OTU166	Bacteria;Firmicutes;Clostridia;Clostridiales;Ruminococcaceae;	Bacteria;Firmicutes;Clostridia;Oscillospirales;Ruminococcaceae;		1	2	2	3	4	14	1	4	6	2	8	4	4	3	4	7	7	7	8	5	3	3	3	1	2	3	2	3	1
OTU17	Bacteria;Firmicutes;Clostridia;Clostridiales;Lachnospiraceae;	Bacteria;Firmicutes;Clostridia;Lachnospirales;Lachnospiraceae;		148	486	79	245	329	183	105	460	228	187	19	8	16	6	27	23	20	23	23	13	4	10	15	8	14	19	19	12	25
OTU178	Bacteria;"Bacteroidetes";"Bacteroidia";"Bacteroidales";"Rikenellaceae";Alistipes;	Bacteria;Bacteroidota;Bacteroidia;Bacteroidales;Rikenellaceae;Alistipes;		5	12	2	5	5	7	10	5	8	7	2	0	0	1	1	1	3	3	3	2	0	2	2	1	3	1	1	0	1
OTU179	Unclassified;	Unclassified;		7	0	8	39	31	5	6	5	4	14	0	0	0	0	0	2	3	3	1	0	1	0	0	6	1	0	2	0	1
OTU182	Bacteria;Firmicutes;Clostridia;Clostridiales;Lachnospiraceae;Acetatifactor;	Bacteria;Firmicutes;Clostridia;Lachnospirales;Lachnospiraceae;uncultured;		8	0	4	19	5	7	11	12	5	4	84	40	44	35	78	6	29	26	39	16	2	5	12	7	11	17	5	5	16
OTU187	Bacteria;Firmicutes;Clostridia;Clostridiales;Clostridiales_Incertae Sedis XIII;Anaerovorax;	Bacteria;Firmicutes;Clostridia;Peptostreptococcales-Tissierellales;Anaerovoracaceae;Family XIII AD3011 group;		2	1	2	1	1	1	0	0	0	2	4	13	4	5	3	2	3	8	2	9	0	2	5	0	5	3	3	8	2
OTU188	Unclassified;	Unclassified;		26	0	12	8	19	10	15	11	17	22	1	3	0	1	2	3	7	6	8	3	4	1	4	1	1	3	8	4	3
OTU189	Bacteria;"Bacteroidetes";"Bacteroidia";"Bacteroidales";"Porphyromonadaceae";unclassified_"Porphyromonadaceae";	Bacteria;Bacteroidota;Bacteroidia;Bacteroidales;Muribaculaceae;		3	0	28	1	7	3	7	7	8	5	0	0	1	0	0	0	1	0	0	0	12	21	3	0	2	0	6	0	3
OTU19	Bacteria;Firmicutes;Clostridia;Clostridiales;Lachnospiraceae;unclassified_Lachnospiraceae;	Bacteria;Firmicutes;Clostridia;Lachnospirales;Lachnospiraceae;Lachnospiraceae NK4A136 group;		57	123	62	99	80	57	173	115	83	66	143	136	123	117	209	130	126	131	161	60	52	65	68	44	78	95	111	49	85
OTU191	Bacteria;Firmicutes;Clostridia;Clostridiales;Ruminococcaceae;Anaerotruncus;	Bacteria;Firmicutes;Clostridia;Oscillospirales;Ruminococcaceae;Anaerotruncus;		9	16	1	6	4	7	3	2	3	5	2	0	0	0	0	0	1	0	0	0	0	0	0	0	0	0	0	1	0
OTU197	Bacteria;"Verrucomicrobia";Verrucomicrobiae;Verrucomicrobiales;Verrucomicrobiaceae;Akkermansia;	Bacteria;Verrucomicrobiota;Verrucomicrobiae;Verrucomicrobiales;Akkermansiaceae;Akkermansia;		2	0	12	0	0	0	3	1	1	2	1	13	3	12	1	1	3	2	0	2	12	8	13	24	12	5	3	14	3
OTU198	Bacteria;Firmicutes;Clostridia;Clostridiales;Ruminococcaceae;Butyricicoccus;	Bacteria;Firmicutes;Clostridia;Oscillospirales;Butyricicoccaceae;Butyricicoccus;		0	2	1	3	2	6	3	2	0	3	6	1	10	9	7	13	8	11	5	6	0	3	2	1	4	0	9	0	1
OTU2	Bacteria;"Bacteroidetes";"Bacteroidia";"Bacteroidales";unclassified_"Bacteroidales";	Bacteria;Bacteroidota;Bacteroidia;Bacteroidales;Rikenellaceae;Rikenellaceae RC9 gut group;		1146	1246	299	2014	1330	999	520	813	968	1428	198	389	308	531	179	156	307	466	517	376	119	85	497	147	462	302	569	408	435
OTU200	Bacteria;Firmicutes;Clostridia;Clostridiales;Ruminococcaceae;Anaerotruncus;	Bacteria;Firmicutes;Clostridia;Oscillospirales;Ruminococcaceae;		3	2	0	4	2	2	3	4	1	0	8	8	9	10	10	4	5	6	10	4	1	2	1	1	2	2	3	2	1
OTU201	Bacteria;Firmicutes;Clostridia;Clostridiales;Lachnospiraceae;unclassified_Lachnospiraceae;	Bacteria;Firmicutes;Clostridia;Lachnospirales;Lachnospiraceae;Lachnospiraceae NK4A136 group;		14	2	11	39	32	10	20	74	37	14	19	16	7	8	12	7	7	10	5	5	2	1	4	2	3	6	9	2	4
OTU205	Bacteria;Firmicutes;Clostridia;Clostridiales;Lachnospiraceae;	Bacteria;Firmicutes;Clostridia;Lachnospirales;Lachnospiraceae;		17	0	22	56	26	9	24	62	53	16	112	56	56	45	88	43	64	58	62	63	4	15	44	18	34	24	44	11	23
OTU208	Bacteria;Firmicutes;Clostridia;Clostridiales;Lachnospiraceae;	Bacteria;Firmicutes;Clostridia;Lachnospirales;Lachnospiraceae;Blautia;		2	2	4	9	7	4	9	12	8	7	23	15	16	8	18	15	16	15	10	8	2	1	8	3	5	9	3	3	7
OTU210	Bacteria;"Bacteroidetes";"Bacteroidia";"Bacteroidales";Bacteroidaceae;Bacteroides;	Bacteria;Bacteroidota;Bacteroidia;Bacteroidales;Bacteroidaceae;Bacteroides;		14	0	29	1	2	10	2	17	16	12	0	1	0	6	1	0	1	0	0	0	0	0	0	0	0	0	0	1	0
OTU212	Bacteria;"Bacteroidetes";"Bacteroidia";"Bacteroidales";"Porphyromonadaceae";Barnesiella;	Bacteria;Bacteroidota;Bacteroidia;Bacteroidales;Muribaculaceae;		23	0	12	2	11	15	16	11	19	9	0	0	1	1	1	1	3	1	0	0	5	3	1	1	1	0	0	0	4
OTU215	Unclassified;	Unclassified;		11	0	8	4	5	6	6	15	14	9	0	0	0	0	0	0	1	2	0	0	0	0	2	0	0	0	1	1	0
OTU219	Unclassified;	Unclassified;		20	0	3	14	22	11	1	5	7	8	0	0	0	0	0	0	2	0	1	2	5	0	3	2	3	0	4	1	5
OTU22	Bacteria;"Bacteroidetes";"Bacteroidia";"Bacteroidales";"Porphyromonadaceae";unclassified_"Porphyromonadaceae";	Bacteria;Bacteroidota;Bacteroidia;Bacteroidales;Muribaculaceae;		106	70	211	49	179	214	137	54	109	63	5	1	2	2	4	8	25	2	23	23	183	312	51	10	52	48	164	65	115
OTU227	Unclassified;	Unclassified;		6	0	6	3	3	9	3	9	12	10	0	1	0	4	0	0	0	0	0	0	0	0	1	0	0	1	0	0	0
OTU23	Bacteria;"Bacteroidetes";"Bacteroidia";"Bacteroidales";"Rikenellaceae";Alistipes;	Bacteria;Bacteroidota;Bacteroidia;Bacteroidales;Rikenellaceae;Alistipes;		86	236	63	63	42	51	126	58	68	151	5	4	83	0	7	20	34	16	24	27	65	85	45	51	82	42	169	68	144
OTU230	Bacteria;"Bacteroidetes";"Bacteroidia";"Bacteroidales";"Porphyromonadaceae";unclassified_"Porphyromonadaceae";	Bacteria;Bacteroidota;Bacteroidia;Bacteroidales;Muribaculaceae;		8	10	0	8	2	3	4	3	9	9	0	0	0	0	0	1	0	0	1	1	0	1	0	0	1	1	0	0	0
OTU231	Bacteria;"Bacteroidetes";"Bacteroidia";"Bacteroidales";"Porphyromonadaceae";unclassified_"Porphyromonadaceae";	Bacteria;Bacteroidota;Bacteroidia;Bacteroidales;Muribaculaceae;		10	0	8	3	6	9	16	11	8	7	0	1	2	0	0	1	0	2	1	2	3	6	4	2	6	1	6	3	1
OTU235	Bacteria;Firmicutes;Clostridia;Clostridiales;Ruminococcaceae;Anaerotruncus;	Bacteria;Firmicutes;Clostridia;Oscillospirales;Ruminococcaceae;Anaerotruncus;		1	0	0	2	3	0	3	3	1	3	4	5	8	3	9	7	2	6	11	7	1	1	0	2	3	3	1	3	1
OTU237	Unclassified;	Unclassified;		11	0	5	9	16	10	8	10	11	7	0	0	0	0	1	0	3	1	1	3	1	4	5	0	1	2	3	3	2
OTU24	Bacteria;"Deferribacteres";Deferribacteres;Deferribacterales;Deferribacteraceae;Mucispirillum;	Bacteria;Deferribacterota;Deferribacteres;Deferribacterales;Deferribacteraceae;Mucispirillum;		48	240	15	108	109	142	128	172	53	26	20	79	27	65	23	180	14	238	65	12	11	4	22	4	10	10	12	4	11
OTU240	Bacteria;"Bacteroidetes";"Bacteroidia";"Bacteroidales";"Porphyromonadaceae";unclassified_"Porphyromonadaceae";	Bacteria;Bacteroidota;Bacteroidia;Bacteroidales;Muribaculaceae;		15	0	9	1	17	22	14	6	13	7	0	0	1	0	0	0	1	0	1	0	5	8	1	0	2	2	1	0	0
OTU242	Bacteria;Firmicutes;Clostridia;Clostridiales;	Bacteria;Firmicutes;Clostridia;Oscillospirales;Oscillospiraceae;Colidextribacter;		10	1	7	24	11	5	15	18	11	11	24	16	10	13	22	14	22	23	14	20	4	8	12	0	13	7	7	6	9
OTU243	Bacteria;Firmicutes;Clostridia;Clostridiales;Lachnospiraceae;Acetatifactor;	Bacteria;Firmicutes;Clostridia;Lachnospirales;Lachnospiraceae;uncultured;		1	0	2	2	3	0	0	1	2	2	5	14	9	6	11	2	3	3	4	11	1	2	4	2	8	9	3	1	2
OTU247	Bacteria;Firmicutes;Clostridia;Clostridiales;Lachnospiraceae;Acetatifactor;	Bacteria;Firmicutes;Clostridia;Lachnospirales;Lachnospiraceae;		1	2	2	6	4	1	7	5	1	3	18	28	9	6	7	7	12	10	13	10	1	6	1	4	9	21	5	14	3
OTU248	Unclassified;	Unclassified;		7	0	11	14	12	8	7	13	9	11	73	13	31	20	38	68	22	37	36	20	5	14	16	3	9	9	18	5	5
OTU253	Unclassified;	Unclassified;		1	0	1	0	2	0	0	0	1	0	5	2	7	3	6	4	3	3	4	3	1	1	1	0	0	3	3	0	2
OTU256	Unclassified;	Unclassified;		14	0	3	11	19	8	17	12	12	14	0	0	1	3	0	1	1	3	1	1	0	0	0	0	1	3	3	4	6
OTU261	Unclassified;	Unclassified;		7	0	7	15	17	3	7	10	10	19	1	0	2	0	0	2	4	0	2	4	4	0	4	0	2	4	5	2	3
OTU264	Unclassified;	Unclassified;		8	0	4	2	2	1	9	6	3	3	0	1	0	0	1	0	0	1	0	0	1	5	0	2	4	1	5	2	1
OTU27	Bacteria;Firmicutes;Clostridia;Clostridiales;Lachnospiraceae;unclassified_Lachnospiraceae;	Bacteria;Firmicutes;Clostridia;Lachnospirales;Lachnospiraceae;uncultured;		14	16	85	32	14	11	18	32	23	18	475	115	315	86	200	279	87	54	198	79	35	60	43	41	46	17	52	12	54
OTU270	Bacteria;Firmicutes;Clostridia;Clostridiales;	Bacteria;Firmicutes;Clostridia;Oscillospirales;Oscillospiraceae;		0	2	6	7	14	6	6	11	6	9	14	13	13	14	33	27	14	15	11	10	2	6	4	3	8	6	13	5	9
OTU276	Bacteria;Firmicutes;Clostridia;Clostridiales;Lachnospiraceae;	Bacteria;Firmicutes;Clostridia;Lachnospirales;Lachnospiraceae;		18	0	12	45	42	13	14	67	40	17	3	3	2	1	4	2	5	4	3	2	1	2	2	0	2	1	3	1	2
OTU28	Bacteria;Firmicutes;Clostridia;Clostridiales;Lachnospiraceae;Acetatifactor;	Bacteria;Firmicutes;Clostridia;Lachnospirales;Lachnospiraceae;uncultured;		14	6	27	42	30	49	42	36	16	19	142	207	206	178	196	81	71	124	182	35	12	33	26	25	64	74	32	36	69
OTU281	Unclassified;	Unclassified;		12	1	4	5	5	0	6	8	12	5	47	37	21	20	18	15	39	12	4	45	26	35	30	35	6	12	24	14	21
OTU283	Bacteria;Firmicutes;Clostridia;Clostridiales;Lachnospiraceae;unclassified_Lachnospiraceae;	Bacteria;Firmicutes;Clostridia;Lachnospirales;Lachnospiraceae;Roseburia;		1	1	1	2	0	3	2	2	0	2	4	2	5	4	5	4	1	5	13	2	0	0	1	0	1	1	1	0	1
OTU286	Bacteria;Firmicutes;Clostridia;Clostridiales;Lachnospiraceae;	Bacteria;Firmicutes;Clostridia;Lachnospirales;Lachnospiraceae;		5	11	2	7	0	6	4	12	13	11	8	2	1	2	6	3	1	4	0	1	0	1	1	1	1	2	0	0	1
OTU289	Bacteria;"Bacteroidetes";"Bacteroidia";"Bacteroidales";"Porphyromonadaceae";unclassified_"Porphyromonadaceae";	Bacteria;Bacteroidota;Bacteroidia;Bacteroidales;Muribaculaceae;		14	0	0	4	7	5	3	4	9	3	0	0	0	0	0	0	0	0	0	0	0	0	1	0	0	1	2	0	0
OTU29	Bacteria;Firmicutes;Clostridia;Clostridiales;	Bacteria;Firmicutes;Clostridia;Lachnospirales;Lachnospiraceae;Blautia;		6	8	7	12	9	14	12	13	7	8	108	51	76	118	142	558	79	277	162	29	4	170	31	19	48	119	17	54	56
OTU294	Bacteria;Firmicutes;Clostridia;Clostridiales;Lachnospiraceae;unclassified_Lachnospiraceae;	Bacteria;Firmicutes;Clostridia;Lachnospirales;Lachnospiraceae;Lachnospiraceae NK4A136 group;		22	0	24	77	59	24	37	76	38	26	28	21	18	7	18	24	19	24	24	12	4	15	8	2	4	8	10	4	10
OTU3	Bacteria;Firmicutes;Erysipelotrichia;Erysipelotrichales;Erysipelotrichaceae;	Bacteria;Firmicutes;Bacilli;Erysipelotrichales;		333	95	175	27	103	69	167	78	169	67	902	1077	398	220	122	195	498	162	50	1060	2301	2260	764	1793	458	265	1029	529	1627
OTU30	Bacteria;"Bacteroidetes";"Bacteroidia";"Bacteroidales";"Porphyromonadaceae";Parabacteroides;	Bacteria;Bacteroidota;Bacteroidia;Bacteroidales;Tannerellaceae;Parabacteroides;		97	235	254	19	21	149	39	142	110	58	6	6	6	32	7	3	3	2	2	4	7	4	5	6	5	5	12	19	10
OTU300	Bacteria;"Bacteroidetes";"Bacteroidia";"Bacteroidales";"Porphyromonadaceae";unclassified_"Porphyromonadaceae";	Bacteria;Bacteroidota;Bacteroidia;Bacteroidales;Muribaculaceae;		22	0	17	2	10	8	23	7	17	6	0	0	2	0	0	1	0	1	0	1	1	4	3	0	0	1	3	2	3
OTU303	Unclassified;	Unclassified;		10	0	18	0	3	3	7	4	6	6	0	0	0	0	0	0	0	0	0	1	2	1	0	0	0	0	1	1	1
OTU304	Bacteria;"Bacteroidetes";"Bacteroidia";"Bacteroidales";Bacteroidaceae;Bacteroides;	Bacteria;Bacteroidota;Bacteroidia;Bacteroidales;Bacteroidaceae;Bacteroides;		3	0	8	6	5	4	11	10	6	1	0	11	0	0	0	0	0	0	0	0	1	1	0	0	0	0	0	0	0
OTU305	Bacteria;Firmicutes;Clostridia;Clostridiales;Lachnospiraceae;	Bacteria;Firmicutes;Clostridia;Lachnospirales;Lachnospiraceae;		6	1	6	14	8	5	9	16	10	8	34	17	21	25	37	78	26	42	29	17	2	16	14	6	16	21	10	8	18
OTU309	Bacteria;"Bacteroidetes";"Bacteroidia";"Bacteroidales";unclassified_"Bacteroidales";	Bacteria;Bacteroidota;Bacteroidia;Bacteroidales;Rikenellaceae;Rikenellaceae RC9 gut group;		3	0	2	24	2	6	4	4	9	10	0	0	0	1	0	0	0	0	3	0	0	0	2	1	3	1	0	1	2
OTU312	Bacteria;Firmicutes;Clostridia;Clostridiales;Lachnospiraceae;Acetatifactor;	Bacteria;Firmicutes;Clostridia;Lachnospirales;Lachnospiraceae;uncultured;		0	0	8	8	3	2	3	6	6	3	26	21	18	15	30	10	5	16	28	3	2	3	3	3	7	5	3	6	2
OTU313	Unclassified;	Unclassified;		7	0	4	2	3	2	5	5	6	9	0	0	1	0	1	0	2	1	1	1	2	1	1	1	1	0	7	4	2
OTU315	Unclassified;	Unclassified;		6	0	12	0	10	2	5	3	2	6	0	0	0	0	0	0	0	0	0	2	0	1	2	0	0	0	4	2	0
OTU316	Bacteria;"Bacteroidetes";"Bacteroidia";"Bacteroidales";"Porphyromonadaceae";unclassified_"Porphyromonadaceae";	Bacteria;Bacteroidota;Bacteroidia;Bacteroidales;Muribaculaceae;		41	0	8	2	9	20	39	12	38	8	0	0	3	0	1	0	4	0	0	2	1	5	1	3	1	0	2	1	0
OTU323	Unclassified;	Unclassified;		0	0	2	1	1	0	2	0	0	0	0	5	1	0	0	0	5	0	0	2	30	7	5	6	5	3	1	2	8
OTU324	Unclassified;	Unclassified;		15	0	13	3	6	8	9	12	18	3	0	0	0	0	0	2	0	0	0	0	0	0	0	0	0	0	0	1	1
OTU330	Unclassified;	Unclassified;		10	1	34	3	0	5	4	10	7	8	0	0	0	1	0	0	0	0	1	1	1	0	0	0	0	2	1	1	0
OTU334	Bacteria;"Bacteroidetes";"Bacteroidia";"Bacteroidales";"Porphyromonadaceae";unclassified_"Porphyromonadaceae";	Bacteria;Bacteroidota;Bacteroidia;Bacteroidales;Muribaculaceae;		9	0	4	2	3	1	15	4	4	12	0	0	0	0	0	0	1	3	0	0	4	1	0	1	1	0	1	1	2
OTU339	Unclassified;	Unclassified;		4	0	7	5	4	1	6	5	6	11	0	0	0	0	0	0	1	1	1	1	2	2	0	0	2	1	0	2	0
OTU348	Bacteria;Firmicutes;Clostridia;Clostridiales;Ruminococcaceae;	Bacteria;Firmicutes;Clostridia;Oscillospirales;Oscillospiraceae;		3	0	8	19	9	7	5	17	5	13	27	11	10	14	42	33	16	46	22	23	4	8	5	3	14	23	14	8	6
OTU353	Unclassified;	Unclassified;		24	0	4	1	11	8	20	8	9	7	0	0	0	0	0	2	3	2	0	0	1	1	3	0	1	1	1	0	1
OTU355	Unclassified;	Unclassified;		2	0	0	1	3	2	3	2	2	1	13	4	7	6	9	9	4	5	10	6	1	1	3	1	2	3	3	2	5
OTU356	Bacteria;Firmicutes;Clostridia;Clostridiales;Lachnospiraceae;Acetatifactor;	Bacteria;Firmicutes;Clostridia;Lachnospirales;Lachnospiraceae;uncultured;		1	0	4	0	1	1	1	0	2	0	37	2	9	7	16	17	4	3	26	4	0	5	1	4	5	1	4	0	2
OTU358	Bacteria;"Bacteroidetes";"Bacteroidia";"Bacteroidales";"Prevotellaceae";Alloprevotella;	Bacteria;Bacteroidota;Bacteroidia;Bacteroidales;Prevotellaceae;Alloprevotella;		4	0	21	0	2	2	7	1	7	3	0	0	0	0	0	0	0	0	1	0	4	1	1	0	0	0	2	0	0
OTU359	Bacteria;"Bacteroidetes";"Bacteroidia";"Bacteroidales";"Porphyromonadaceae";unclassified_"Porphyromonadaceae";	Bacteria;Bacteroidota;Bacteroidia;Bacteroidales;Muribaculaceae;		10	2	8	0	16	12	30	7	5	1	0	1	0	0	0	0	1	0	0	0	3	2	2	0	2	0	1	3	7
OTU363	Unclassified;	Unclassified;		8	1	8	1	9	4	15	13	3	3	0	0	0	2	0	0	2	0	0	2	4	5	1	0	2	2	8	2	3
OTU364	Bacteria;"Bacteroidetes";"Bacteroidia";"Bacteroidales";"Porphyromonadaceae";unclassified_"Porphyromonadaceae";	Bacteria;Bacteroidota;Bacteroidia;Bacteroidales;Muribaculaceae;		15	0	6	1	8	19	9	1	9	1	0	0	0	0	0	0	0	0	1	1	4	6	2	1	0	1	1	0	1
OTU368	Bacteria;Firmicutes;Clostridia;Clostridiales;Lachnospiraceae;unclassified_Lachnospiraceae;	Bacteria;Firmicutes;Clostridia;Lachnospirales;Lachnospiraceae;uncultured;		1	1	2	9	3	0	2	4	3	2	50	9	29	2	20	29	11	5	15	9	2	9	3	1	5	0	6	0	0
OTU370	Bacteria;Firmicutes;Clostridia;Clostridiales;Lachnospiraceae;	Bacteria;Firmicutes;Clostridia;Lachnospirales;Lachnospiraceae;		1	1	1	1	1	1	1	0	1	1	2	1	2	1	2	7	3	1	5	5	0	0	0	0	0	3	0	1	1
OTU374	Bacteria;Firmicutes;Clostridia;Clostridiales;Lachnospiraceae;unclassified_Lachnospiraceae;	Bacteria;Firmicutes;Clostridia;Lachnospirales;Lachnospiraceae;uncultured;		1	2	2	1	1	0	0	1	1	2	4	1	7	4	9	4	3	3	6	9	1	0	1	1	2	1	3	2	2
OTU38	Bacteria;"Bacteroidetes";"Bacteroidia";"Bacteroidales";"Prevotellaceae";Alloprevotella;	Bacteria;Bacteroidota;Bacteroidia;Bacteroidales;Prevotellaceae;Alloprevotella;		54	74	189	9	45	58	51	16	38	40	4	0	2	1	3	0	6	5	4	18	169	113	38	46	34	2	73	26	43
OTU381	Bacteria;Firmicutes;Clostridia;Clostridiales;	Bacteria;Firmicutes;Clostridia;Oscillospirales;Oscillospiraceae;Colidextribacter;		4	4	7	29	20	13	12	26	11	8	30	21	19	10	20	53	31	23	31	14	8	15	10	10	6	9	8	10	10
OTU385	Unclassified;	Unclassified;		2	0	8	5	5	3	5	9	6	4	28	12	12	7	19	58	12	34	29	6	0	7	0	7	3	12	5	6	5
OTU391	Bacteria;Firmicutes;Clostridia;Clostridiales;Lachnospiraceae;	Bacteria;Firmicutes;Clostridia;Lachnospirales;Lachnospiraceae;		5	4	6	9	4	1	3	15	3	6	16	73	15	63	66	23	9	28	14	13	1	9	8	3	2	91	8	23	5
OTU394	Unclassified;	Unclassified;		3	0	11	2	9	1	5	2	3	5	0	0	0	0	1	1	0	1	0	0	0	1	1	1	1	0	1	0	0
OTU395	Unclassified;	Unclassified;		4	0	4	7	2	1	6	5	0	2	23	4	4	14	22	27	7	21	16	10	0	6	3	0	4	12	5	6	3
OTU400	Unclassified;	Unclassified;		13	0	4	8	16	15	13	9	17	10	0	0	1	0	0	1	2	1	1	3	7	0	3	3	1	1	0	2	4
OTU404	Bacteria;Firmicutes;Clostridia;Clostridiales;Lachnospiraceae;unclassified_Lachnospiraceae;	Bacteria;Firmicutes;Clostridia;Lachnospirales;Lachnospiraceae;		3	0	0	4	1	1	2	4	4	4	23	7	11	8	5	20	8	5	10	6	1	4	2	3	3	1	2	3	3
OTU416	Unclassified;	Unclassified;		5	0	5	13	2	4	6	4	6	3	35	20	13	17	21	15	19	13	18	11	0	6	9	2	4	14	21	4	7
OTU418	Unclassified;	Unclassified;		36	0	18	3	11	15	21	12	37	12	1	1	1	0	0	1	1	1	3	0	2	2	1	1	0	0	1	0	2
OTU42	Bacteria;"Bacteroidetes";"Bacteroidia";"Bacteroidales";"Porphyromonadaceae";unclassified_"Porphyromonadaceae";	Bacteria;Bacteroidota;Bacteroidia;Bacteroidales;Muribaculaceae;		193	51	4	62	89	184	148	75	166	99	0	0	1	0	1	2	6	0	1	0	0	3	2	0	0	1	0	3	3
OTU420	Bacteria;Firmicutes;Clostridia;Clostridiales;Lachnospiraceae;unclassified_Lachnospiraceae;	Bacteria;Firmicutes;Clostridia;Lachnospirales;Lachnospiraceae;		1	0	0	4	0	1	0	1	3	0	10	7	4	6	12	3	7	7	4	5	1	0	0	0	0	2	5	0	0
OTU422	Unclassified;	Unclassified;		8	0	2	5	2	1	2	5	1	2	0	2	0	0	0	0	0	0	0	0	1	0	0	0	0	0	0	0	0
OTU427	Unclassified;	Unclassified;		1	0	4	14	6	8	1	9	5	3	27	20	18	11	27	28	18	23	27	12	3	8	8	4	6	7	3	6	6
OTU43	Bacteria;Firmicutes;Bacilli;Lactobacillales;Lactobacillaceae;Lactobacillus;	Bacteria;Firmicutes;Bacilli;Lactobacillales;Lactobacillaceae;Lactobacillus;		2	1	1	4	0	0	2	3	4	3	5	0	4	4	2	3	266	3	3	217	16	50	72	70	51	67	62	57	119
OTU434	Bacteria;"Bacteroidetes";"Bacteroidia";"Bacteroidales";"Porphyromonadaceae";Parabacteroides;	Bacteria;Bacteroidota;Bacteroidia;Bacteroidales;Tannerellaceae;Parabacteroides;		3	0	29	1	1	2	3	4	11	8	0	0	0	2	0	0	0	1	0	0	0	0	0	0	1	0	1	2	0
OTU435	Bacteria;"Bacteroidetes";"Bacteroidia";"Bacteroidales";"Porphyromonadaceae";	Bacteria;Bacteroidota;Bacteroidia;Bacteroidales;Muribaculaceae;		18	0	4	2	8	9	22	3	12	3	1	0	0	0	0	0	1	3	2	3	4	9	4	3	3	4	0	7	5
OTU436	Unclassified;	Unclassified;		0	1	4	2	3	0	2	6	0	2	13	9	5	2	6	4	8	2	13	5	2	1	1	3	1	1	0	4	1
OTU438	Bacteria;Firmicutes;Clostridia;Clostridiales;Ruminococcaceae;unclassified_Ruminococcaceae;	Bacteria;Firmicutes;Clostridia;Oscillospirales;Oscillospiraceae;uncultured;		1	0	4	5	3	3	7	4	5	7	16	5	14	4	15	20	13	19	18	12	0	6	4	1	3	8	9	4	4
OTU439	Unclassified;	Unclassified;		14	2	7	25	24	9	10	24	19	15	1	2	0	0	2	4	4	8	12	6	1	1	12	3	2	3	4	2	2
OTU44	Bacteria;Firmicutes;Clostridia;Clostridiales;Lachnospiraceae;Acetatifactor;	Bacteria;Firmicutes;Clostridia;Lachnospirales;Lachnospiraceae;uncultured;		6	6	6	32	10	11	14	23	13	21	203	12	138	172	157	218	58	44	234	18	1	39	13	55	33	62	20	36	45
OTU445	Bacteria;Firmicutes;Clostridia;Clostridiales;Lachnospiraceae;unclassified_Lachnospiraceae;	Bacteria;Firmicutes;Clostridia;Lachnospirales;Lachnospiraceae;Lachnospiraceae UCG-006;		0	0	0	1	0	0	0	0	0	0	11	1	2	8	3	6	4	21	7	3	0	0	0	0	0	0	3	0	1
OTU453	Unclassified;	Unclassified;		8	1	7	25	18	11	11	9	12	22	1	5	5	3	7	4	12	16	11	14	1	3	6	3	2	3	3	2	1
OTU457	Bacteria;Firmicutes;Erysipelotrichia;Erysipelotrichales;Erysipelotrichaceae;unclassified_Erysipelotrichaceae;	Bacteria;Firmicutes;Bacilli;Erysipelotrichales;Erysipelotrichaceae;Dubosiella;		0	0	3	0	0	0	1	0	0	0	6	5	3	1	0	4	4	1	0	10	4	4	5	5	3	6	3	0	4
OTU468	Bacteria;"Bacteroidetes";"Bacteroidia";"Bacteroidales";"Porphyromonadaceae";unclassified_"Porphyromonadaceae";	Bacteria;Bacteroidota;Bacteroidia;Bacteroidales;Muribaculaceae;		9	0	2	1	4	4	2	2	6	3	0	1	0	0	0	1	1	0	0	0	1	2	0	0	0	0	1	0	0
OTU480	Unclassified;	Unclassified;		2	0	2	2	5	1	1	0	3	3	1	0	0	0	0	0	0	0	0	0	0	0	1	1	1	0	0	0	0
OTU487	Bacteria;Firmicutes;Clostridia;Clostridiales;Lachnospiraceae;	Bacteria;Firmicutes;Clostridia;Lachnospirales;Lachnospiraceae;		0	1	1	1	0	3	1	4	2	2	5	2	6	2	2	4	2	6	7	9	1	1	0	1	3	2	1	2	2
OTU488	Bacteria;Firmicutes;Clostridia;Clostridiales;	Bacteria;Firmicutes;Clostridia;		1	0	0	0	0	0	1	2	1	0	5	0	4	3	10	12	3	2	9	5	2	1	2	0	2	3	4	1	1
OTU489	Bacteria;Firmicutes;Clostridia;Clostridiales;Lachnospiraceae;	Bacteria;Firmicutes;Clostridia;Lachnospirales;Lachnospiraceae;Roseburia;		3	4	0	0	2	1	0	2	2	1	0	0	0	0	0	0	0	1	0	0	0	0	0	0	0	0	1	0	0
OTU495	Unclassified;	Unclassified;		4	0	7	2	4	3	5	3	6	11	0	2	0	1	0	0	1	0	1	1	1	1	1	0	0	0	1	2	1
OTU50	Bacteria;Firmicutes;Clostridia;Clostridiales;Ruminococcaceae;	Bacteria;Firmicutes;Clostridia;Oscillospirales;Oscillospiraceae;		13	35	21	30	20	28	26	17	24	17	24	59	46	42	58	74	39	66	76	51	16	22	30	13	38	34	45	30	27
OTU504	Unclassified;	Unclassified;		3	0	4	5	6	2	2	2	2	1	0	1	0	1	0	0	1	0	1	0	1	0	0	0	0	0	1	0	0
OTU505	Bacteria;"Bacteroidetes";"Bacteroidia";"Bacteroidales";Bacteroidaceae;Bacteroides;	Bacteria;Bacteroidota;Bacteroidia;Bacteroidales;Bacteroidaceae;Bacteroides;		4	0	2	3	7	2	2	4	5	6	1	8	1	0	0	0	0	0	1	0	1	0	0	1	0	0	0	1	0
OTU511	Unclassified;	Unclassified;		28	0	0	17	23	11	17	9	21	19	0	0	0	0	0	1	2	0	0	0	2	0	1	1	5	0	0	0	0
OTU517	Bacteria;Firmicutes;	Bacteria;Firmicutes;Bacilli;Lactobacillales;Lactobacillaceae;Lactobacillus;		0	1	2	0	1	0	0	0	0	0	1	0	2	0	1	0	29	0	0	33	1	11	9	15	5	5	7	6	7
OTU519	Bacteria;Firmicutes;Clostridia;Clostridiales;Lachnospiraceae;	Bacteria;Firmicutes;Clostridia;Lachnospirales;Lachnospiraceae;Lachnospiraceae NK4A136 group;		1	1	3	15	7	2	2	10	5	5	20	9	4	15	9	24	12	9	13	6	0	6	4	1	5	3	7	2	3
OTU520	Unclassified;	Unclassified;		3	0	1	5	1	3	2	3	3	2	10	4	7	2	6	14	4	11	16	11	1	6	5	1	1	5	4	0	5
OTU524	Unclassified;	Unclassified;		2	1	5	2	3	0	3	1	2	2	0	0	0	0	0	0	0	0	0	0	3	6	1	1	1	0	0	1	1
OTU53	Bacteria;	Bacteria;Firmicutes;Bacilli;Lactobacillales;Lactobacillaceae;Lactobacillus;		7	3	27	4	6	0	1	4	3	4	94	102	32	26	18	10	62	33	30	103	31	34	33	42	33	49	8	38	38
OTU534	Unclassified;	Unclassified;		1	0	6	4	12	2	2	1	4	2	0	0	0	0	0	0	0	0	0	1	4	4	0	2	0	0	0	0	1
OTU536	Unclassified;	Unclassified;		0	0	0	0	0	0	0	0	0	1	4	2	1	1	3	3	30	7	2	31	3	3	2	6	5	3	6	3	3
OTU543	Unclassified;	Unclassified;		3	0	10	0	5	2	1	3	1	5	0	0	0	0	0	0	0	1	1	1	8	1	1	1	2	1	5	1	5
OTU545	Bacteria;"Bacteroidetes";"Bacteroidia";"Bacteroidales";"Porphyromonadaceae";Parabacteroides;	Bacteria;Bacteroidota;Bacteroidia;Bacteroidales;Tannerellaceae;Parabacteroides;		10	0	8	0	2	8	5	7	5	4	0	0	1	1	0	0	1	0	0	0	0	0	0	0	1	0	0	1	0
OTU546	Bacteria;"Bacteroidetes";"Bacteroidia";"Bacteroidales";"Porphyromonadaceae";unclassified_"Porphyromonadaceae";	Bacteria;Bacteroidota;Bacteroidia;Bacteroidales;Muribaculaceae;		9	0	8	4	5	12	6	3	16	5	0	0	1	1	0	1	2	1	0	2	1	0	0	0	1	1	5	1	3
OTU550	Unclassified;	Unclassified;		9	1	16	1	8	7	7	4	9	10	0	0	0	0	0	0	2	0	0	1	20	12	3	11	2	0	3	2	6
OTU56	Bacteria;Firmicutes;Clostridia;Clostridiales;Lachnospiraceae;unclassified_Lachnospiraceae;	Bacteria;Firmicutes;Clostridia;Lachnospirales;Lachnospiraceae;uncultured;		1	0	1	9	2	0	3	1	0	1	76	60	114	132	29	9	6	96	6	15	4	5	4	4	5	85	31	44	20
OTU564	Unclassified;	Unclassified;		9	0	4	3	19	6	21	5	6	6	1	0	0	0	0	1	5	4	3	2	1	0	1	2	0	0	0	0	0
OTU565	Unclassified;	Unclassified;		3	0	10	3	3	2	7	4	6	4	2	1	0	0	0	0	1	1	2	0	3	2	0	0	0	1	1	3	0
OTU571	Bacteria;Firmicutes;Clostridia;Clostridiales;Lachnospiraceae;	Bacteria;Firmicutes;Clostridia;Lachnospirales;Lachnospiraceae;		3	2	8	7	11	3	4	11	5	2	72	23	72	20	67	6	10	26	10	37	6	3	28	7	24	15	33	5	20
OTU574	Bacteria;Firmicutes;Clostridia;Clostridiales;Lachnospiraceae;Acetatifactor;	Bacteria;Firmicutes;Clostridia;Lachnospirales;Lachnospiraceae;Blautia;		2	1	0	1	3	1	2	0	0	0	2	10	2	12	17	4	4	4	2	1	2	6	18	16	17	2	2	1	3
OTU575	Bacteria;"Bacteroidetes";"Bacteroidia";"Bacteroidales";unclassified_"Bacteroidales";	Bacteria;Bacteroidota;Bacteroidia;Bacteroidales;Muribaculaceae;		13	0	18	2	3	9	3	9	10	8	0	0	0	2	0	0	2	0	2	0	1	1	0	0	0	1	1	0	0
OTU58	Bacteria;Firmicutes;Clostridia;Clostridiales;	Bacteria;Firmicutes;Clostridia;Oscillospirales;[Eubacterium] coprostanoligenes group;		45	45	102	40	79	26	22	23	23	62	36	10	34	9	16	9	54	21	9	33	3	2	2	9	1	17	2	4	1
OTU592	Unclassified;	Unclassified;		5	0	1	4	3	2	1	4	2	1	0	0	0	0	0	0	0	2	0	2	0	0	0	0	0	0	0	0	0
OTU593	Unclassified;	Unclassified;		3	0	5	2	0	3	4	2	5	5	0	1	0	0	1	0	0	0	0	1	0	1	0	0	0	0	0	0	0
OTU595	Bacteria;Firmicutes;Erysipelotrichia;Erysipelotrichales;Erysipelotrichaceae;	Bacteria;Firmicutes;Bacilli;Erysipelotrichales;		1	0	6	0	1	2	3	1	3	3	26	14	3	3	3	5	23	4	2	28	33	31	17	32	6	5	16	6	25
OTU596	Bacteria;Firmicutes;Clostridia;Clostridiales;Lachnospiraceae;	Bacteria;Firmicutes;Clostridia;Lachnospirales;Lachnospiraceae;		0	0	1	1	0	1	3	0	0	2	13	14	6	13	18	5	5	2	2	8	1	1	1	1	3	18	7	1	5
OTU599	Unclassified;	Unclassified;		18	0	8	3	7	7	15	6	17	16	1	0	1	0	0	0	1	4	2	1	0	1	1	1	1	0	2	2	1
OTU6	Bacteria;"Bacteroidetes";"Bacteroidia";"Bacteroidales";Bacteroidaceae;Bacteroides;	Bacteria;Bacteroidota;Bacteroidia;Bacteroidales;Bacteroidaceae;Bacteroides;		329	469	313	80	122	269	181	219	388	512	29	366	50	120	20	13	52	42	25	49	46	23	43	10	21	41	80	89	51
OTU60	Bacteria;"Bacteroidetes";"Bacteroidia";"Bacteroidales";Bacteroidaceae;Bacteroides;	Bacteria;Bacteroidota;Bacteroidia;Bacteroidales;Bacteroidaceae;Bacteroides;		54	90	34	51	54	14	38	52	45	14	1	47	0	1	2	0	3	1	0	0	6	0	0	2	0	0	1	0	0
OTU602	Unclassified;	Unclassified;		1	0	2	1	2	0	2	6	3	0	13	2	6	7	14	16	1	8	19	9	1	2	6	2	3	5	1	1	3
OTU605	Bacteria;Firmicutes;Clostridia;Clostridiales;Peptostreptococcaceae;Romboutsia;	Bacteria;Firmicutes;Clostridia;Peptostreptococcales-Tissierellales;Peptostreptococcaceae;		2	0	0	0	1	0	0	0	0	0	3	5	5	18	20	1	0	3	3	1	1	7	11	12	15	0	1	3	1
OTU607	Unclassified;	Unclassified;		6	0	3	1	1	4	4	4	6	2	13	21	13	7	8	7	16	15	0	21	8	23	8	9	6	1	17	9	13
OTU616	Bacteria;Firmicutes;Clostridia;Clostridiales;Lachnospiraceae;	Bacteria;Firmicutes;Clostridia;Lachnospirales;Lachnospiraceae;uncultured;		0	0	1	3	0	2	4	3	0	2	8	14	6	5	9	8	5	5	9	7	5	2	4	1	0	5	0	1	3
OTU618	Bacteria;Firmicutes;Clostridia;Clostridiales;Lachnospiraceae;	Bacteria;Firmicutes;Clostridia;Lachnospirales;Lachnospiraceae;		0	0	3	5	3	0	1	1	0	4	36	12	21	8	17	5	3	11	6	18	1	1	8	2	4	2	8	1	3
OTU635	Unclassified;	Unclassified;		11	0	10	6	15	7	20	9	5	27	2	0	0	1	0	1	3	2	3	8	24	12	7	10	7	3	5	2	5
OTU638	Bacteria;Firmicutes;Clostridia;Clostridiales;Lachnospiraceae;unclassified_Lachnospiraceae;	Bacteria;Firmicutes;Clostridia;Lachnospirales;Lachnospiraceae;		3	0	2	5	1	1	3	8	5	4	18	19	12	15	15	32	17	21	24	11	2	11	3	3	4	8	8	3	4
OTU641	Unclassified;	Unclassified;		1	0	0	0	1	1	0	1	1	2	2	0	6	1	9	11	11	13	10	10	1	4	3	2	4	12	8	3	2
OTU643	Unclassified;	Unclassified;		25	1	17	41	56	12	15	38	31	23	9	10	2	3	12	10	10	17	11	6	3	3	9	2	12	3	9	0	9
OTU644	Unclassified;	Unclassified;		3	0	3	7	7	2	7	8	7	7	21	16	10	11	16	21	11	11	16	4	0	3	6	1	3	4	11	1	7
OTU646	Bacteria;Firmicutes;Clostridia;Clostridiales;Lachnospiraceae;	Bacteria;Firmicutes;Clostridia;Lachnospirales;Lachnospiraceae;		0	1	2	0	0	1	0	0	0	1	1	1	3	2	4	4	2	3	5	2	0	0	1	0	1	0	0	1	0
OTU648	Bacteria;"Bacteroidetes";"Bacteroidia";"Bacteroidales";"Porphyromonadaceae";unclassified_"Porphyromonadaceae";	Bacteria;Bacteroidota;Bacteroidia;Bacteroidales;Muribaculaceae;		5	0	6	11	13	6	7	3	14	2	0	0	0	0	0	1	0	0	4	1	6	5	2	3	3	1	3	0	1
OTU649	Bacteria;"Bacteroidetes";"Bacteroidia";"Bacteroidales";"Porphyromonadaceae";unclassified_"Porphyromonadaceae";	Bacteria;Bacteroidota;Bacteroidia;Bacteroidales;Muribaculaceae;		3	0	3	1	4	2	5	1	2	5	0	0	0	0	0	0	4	1	0	0	7	5	4	1	6	1	5	1	5
OTU651	Bacteria;Firmicutes;Clostridia;Clostridiales;Lachnospiraceae;unclassified_Lachnospiraceae;	Bacteria;Firmicutes;Clostridia;Lachnospirales;Lachnospiraceae;		19	1	12	48	40	14	24	54	36	20	32	6	13	10	29	18	26	21	26	24	3	2	9	4	6	9	8	0	7
OTU652	Unclassified;	Unclassified;		5	0	2	3	5	1	5	4	3	4	0	0	1	0	0	0	0	1	1	0	1	0	1	0	1	1	2	1	1
OTU663	Unclassified;	Unclassified;		0	1	1	1	0	0	1	0	0	1	11	5	0	2	6	1	41	2	2	23	3	3	10	4	7	8	3	3	8
OTU664	Unclassified;	Unclassified;		1	0	3	0	1	1	0	1	1	2	24	12	7	5	5	1	23	7	9	24	3	3	11	4	5	5	5	3	5
OTU665	Bacteria;"Bacteroidetes";"Bacteroidia";"Bacteroidales";"Porphyromonadaceae";	Bacteria;Bacteroidota;Bacteroidia;Bacteroidales;Muribaculaceae;		6	0	4	4	9	1	6	4	4	3	0	0	0	0	0	0	2	0	1	2	6	3	3	1	1	1	1	1	2
OTU668	Bacteria;"Bacteroidetes";"Bacteroidia";"Bacteroidales";"Porphyromonadaceae";unclassified_"Porphyromonadaceae";	Bacteria;Bacteroidota;Bacteroidia;Bacteroidales;Muribaculaceae;		34	0	0	4	8	17	22	4	27	2	0	0	0	0	0	0	0	2	0	1	1	1	0	0	1	0	0	0	0
OTU669	Unclassified;	Unclassified;		4	0	10	1	2	1	1	3	3	6	0	0	0	0	1	0	0	0	0	0	1	0	0	3	0	0	0	0	0
OTU671	Bacteria;Firmicutes;Clostridia;Clostridiales;Ruminococcaceae;unclassified_Ruminococcaceae;	Bacteria;Firmicutes;Clostridia;Oscillospirales;Ruminococcaceae;Ruminococcus;		7	2	4	15	16	8	9	18	14	12	32	13	27	17	25	28	27	20	29	17	1	8	8	6	6	16	13	9	6
OTU674	Unclassified;	Unclassified;		1	0	13	3	2	5	1	10	5	6	0	1	2	0	0	0	1	0	0	0	1	0	0	0	0	0	1	1	0
OTU676	Bacteria;Firmicutes;Clostridia;Clostridiales;Lachnospiraceae;unclassified_Lachnospiraceae;	Bacteria;Firmicutes;Clostridia;Lachnospirales;Lachnospiraceae;Blautia;		4	1	3	11	4	3	2	8	3	8	20	6	12	7	24	13	12	8	16	7	0	5	8	2	5	2	5	4	3
OTU678	Unclassified;	Unclassified;		14	0	16	4	3	4	11	7	13	9	1	3	1	0	1	1	4	2	2	1	3	2	0	1	2	1	2	0	3
OTU68	Bacteria;Firmicutes;Clostridia;Clostridiales;Lachnospiraceae;	Bacteria;Firmicutes;Clostridia;Lachnospirales;Lachnospiraceae;		12	94	14	40	18	34	17	34	28	29	7	1	34	1	6	41	27	33	46	28	0	6	8	0	4	8	4	5	4
OTU680	Unclassified;	Unclassified;		0	0	2	0	0	0	0	0	0	0	6	5	2	1	0	1	4	1	1	16	5	11	8	14	7	3	2	1	9
OTU683	Unclassified;	Unclassified;		7	1	6	22	16	5	9	9	9	12	4	6	5	7	9	6	6	5	14	5	3	0	3	0	0	2	4	1	3
OTU685	Bacteria;"Bacteroidetes";"Bacteroidia";"Bacteroidales";"Rikenellaceae";Alistipes;	Bacteria;Bacteroidota;Bacteroidia;Bacteroidales;Rikenellaceae;Alistipes;		4	2	5	12	11	6	8	4	3	10	0	0	0	0	0	0	3	1	1	3	2	1	0	4	0	1	0	0	2
OTU69	Bacteria;Firmicutes;Clostridia;Clostridiales;Lachnospiraceae;unclassified_Lachnospiraceae;	Bacteria;Firmicutes;Clostridia;Lachnospirales;Lachnospiraceae;		40	38	15	39	37	26	29	67	48	43	28	18	40	15	37	31	34	18	40	21	5	14	27	19	14	12	22	8	19
OTU7	Bacteria;"Bacteroidetes";"Bacteroidia";"Bacteroidales";"Porphyromonadaceae";unclassified_"Porphyromonadaceae";	Bacteria;Bacteroidota;Bacteroidia;Bacteroidales;Muribaculaceae;		285	73	500	56	226	207	345	173	193	323	48	70	117	48	18	88	169	77	78	140	212	193	145	99	230	135	285	141	322
OTU70	Bacteria;Firmicutes;Clostridia;Clostridiales;Lachnospiraceae;unclassified_Lachnospiraceae;	Bacteria;Firmicutes;Clostridia;Lachnospirales;Lachnospiraceae;Lachnospiraceae UCG-006;		4	4	3	7	4	2	4	4	9	3	44	10	35	43	20	33	14	148	125	29	1	11	4	3	5	4	10	6	7
OTU73	Bacteria;Firmicutes;Clostridia;Clostridiales;Lachnospiraceae;unclassified_Lachnospiraceae;	Bacteria;Firmicutes;Clostridia;Lachnospirales;Lachnospiraceae;Roseburia;		2	9	2	10	4	1	10	11	6	4	54	15	29	34	39	38	17	50	75	11	2	5	10	2	8	20	20	7	15
OTU77	Bacteria;Firmicutes;Clostridia;Clostridiales;Lachnospiraceae;unclassified_Lachnospiraceae;	Bacteria;Firmicutes;Clostridia;Lachnospirales;Lachnospiraceae;Lachnospiraceae NK4A136 group;		16	63	24	56	25	32	45	60	37	37	16	16	10	6	22	11	15	9	15	13	6	3	5	5	12	8	7	7	7
OTU78	Bacteria;Firmicutes;Clostridia;Clostridiales;Lachnospiraceae;	Bacteria;Firmicutes;Clostridia;Lachnospirales;Lachnospiraceae;uncultured;		6	21	4	15	17	11	12	16	20	20	48	38	36	25	19	49	27	37	42	27	6	20	12	4	13	21	30	10	23
OTU84	Bacteria;"Proteobacteria";Deltaproteobacteria;Bdellovibrionales;Bdellovibrionaceae;Vampirovibrio;	Bacteria;Cyanobacteria;Vampirivibrionia;Gastranaerophilales;		9	38	2	58	31	66	18	28	8	14	1	0	1	2	1	1	1	0	0	1	37	9	1	5	1	0	0	0	1
OTU87	Bacteria;"Bacteroidetes";"Bacteroidia";"Bacteroidales";unclassified_"Bacteroidales";	Bacteria;Bacteroidota;Bacteroidia;Bacteroidales;Rikenellaceae;Rikenellaceae RC9 gut group;		46	1	8	39	45	29	31	22	33	41	1	10	0	2	2	2	5	6	9	11	6	2	10	4	5	3	16	6	7
OTU88	Bacteria;Firmicutes;Clostridia;Clostridiales;Ruminococcaceae;	Bacteria;Firmicutes;Clostridia;Oscillospirales;Ruminococcaceae;uncultured;		2	0	7	6	7	11	8	6	5	1	10	18	8	13	21	34	6	33	26	14	7	8	6	8	15	57	19	18	20
OTU91	Bacteria;"Bacteroidetes";"Bacteroidia";"Bacteroidales";"Porphyromonadaceae";	Bacteria;Bacteroidota;Bacteroidia;Bacteroidales;Muribaculaceae;		27	28	8	12	25	66	39	21	38	15	0	0	0	1	0	2	6	5	3	3	10	4	12	24	15	4	3	0	13
OTU92	Bacteria;Firmicutes;Clostridia;Clostridiales;Lachnospiraceae;	Bacteria;Firmicutes;Clostridia;Lachnospirales;Lachnospiraceae;		7	15	10	11	16	10	9	16	18	11	21	34	15	19	13	19	20	31	15	22	4	9	5	7	7	11	11	12	9
OTU94	Bacteria;Firmicutes;Erysipelotrichia;Erysipelotrichales;Erysipelotrichaceae;	Bacteria;Firmicutes;Bacilli;Erysipelotrichales;		24	2	9	5	15	3	15	16	19	7	89	78	29	16	25	20	42	24	12	85	60	76	61	52	27	26	44	19	43
OTU95	Bacteria;Firmicutes;Clostridia;Clostridiales;Ruminococcaceae;	Bacteria;Firmicutes;Clostridia;Oscillospirales;Ruminococcaceae;uncultured;		13	21	7	17	13	26	32	20	13	14	26	18	34	18	13	28	19	15	29	17	2	13	3	2	11	7	13	12	12
