# Supplementary material for: Phascolarctobacterium faecium reduces food intake via PYY signaling, contributing to the mitigation of body weight gain in diet-induced obese mice
Source: Gut Microbes. 2026 Jan 21;18(1):2617691. doi: 10.1080/19490976.2026.2617691 (PMC12834159; doi:10.1080/19490976.2026.2617691)
Supplement: Supplementary material — Supplementary_Data_2. [file KGMI_A_2617691_SM1709.xlsx]

## Sheet: Figure 1
	Figure 1A															Figure 1A				Figure 1B							Figure 1C
	week-->	0	1	2	3	4	5	6	7	8	9	10	11	12						eWAT(mg)/Bw(g)			subWAT (mg)/Bw(g)
	CD-Veh	21.6	20.8	21.1	21.9	23.5	24.6	27.7	25.8	26.4	27	27.2	27.5	28.2		CD-Veh	HFHSD-Veh	HFHSD-P.fae		CD-Veh	HFHSD-Veh	HFHSD-P.fae	CD-Veh	HFHSD-Veh	HFHSD-P.fae		CD-veh	HFHSD-veh	HFHSD-P.fae
	CD-Veh	21.5	20.9	22.2	22.2	23.2	24.1	25.3	24.6	24.5	24.5	25.1	25.6	26.6		6.6	11.2			15.5797	33.871		8.33333	17.4194			1.84	4.13	1.87
	CD-Veh	23.9	22.9	23.2	24.6	25.7	26.9	27.7	26.5	26.7	26.4	27.2	27.5	27.7		5.1	19	7.9		17.6923	61.9753	24.6479	10	43.9506	16.9014		2.47	3.19	2.71
	CD-Veh	22.3	21.6	22.8	23.8	24.4	25.2	26	25.1	25.1	25	25.7	26.1	26.3		3.8	11.9			20.5776	57.0201		12.2744	6.87679			2.03	2.81	2.48
	CD-Veh	20.3	19.1	19.7	19.9	20.1	22.1	22.8	23.2	23	23	23.6	23.6	24.5		4	18.2	14.6		23.7548	62.069	24.1096	11.1111	38.67	15.0685		2.21	3.64	2.99
	CD-Veh	21.3	20	22.1	22.3	23	24	24.2	24.2	23.3	24.3	25.4	25.2	25.8		4.2	20.5	8.9		15.4812	53.8095	33.0033	11.2971	41.4286	16.1716		1.84	4.17	3.3
	CD-Veh	20.8	20	20.8	20.9	21.7	23.2	23.5	23	23.4	23.3	23.2	23.8	23.9		4.5	10.9	4.4		16.2698	17.4658	24.9123	5.95238	12.6712	12.9825		1.69	2.48	2.12
	CD-Veh	21.9	20	22.1	22.8	23.3	24.8	25.3	25.8	26.7	26	26.9	27.7	27.7		3.1	11.3			14.1667	37.1336		9.16667	24.43			2.46	3.33	3.31
	CD-Veh	22.4	20.3	21.2	22	23.6	25.1	25.9	25.1	25.2	25.1	25.7	26.3	27		5.8	21.5	10.1		9.64286	63.2	34.7518	9.64286	41.6	18.4397		2.03	2.49
	CD-Veh	22.3	19.8	20.1	20.4	20.8	21.3	21.7	22.2	22.5	22	21.6	22.5	23.2		4.6	17.2	7.1		12.5954	58.0737	16.835	7.63359	40.7932	11.7845		2.79	2.66	1.28
	N	10	10	10	10	10	10	10	10	10	10	10	10	10		0.9	14.6	10.4		10.2128	19.1223		9.3617	16.6144			2.77	2.94	1.6
	HFHSD-Veh	21.4	23.3	23.9	25.7	26.2	26.9	28.7	28.8	29.1	29.7	30	30.4	32.6	N	10	10	7	N	10	10	6	10	10	6	N	10	10	9
	HFHSD-Veh	22.3	24.8	27	29	30.9	32.6	35.8	37.1	38.8	38.8	40	40	41.3
	HFHSD-Veh	23.4	26.1	23.2	24.9	23.9	25.9	28.6	30.9	32.9	32.7	33.8	34.2	35.3		Figure 1D
	HFHSD-Veh	22.5	25.3	27.2	29.4	30.9	33.1	33.3	36	38.7	38.2	39.1	40.3	40.7		w3 -24h			w4-24h				w3 -12h light phase			w4-12h light phase				w3 -12h dark phase			w4-12h dark phase
	HFHSD-Veh	22.7	25.3	25.9	27.6	29.1	30.3	33.4	35.5	37.7	38.3	40.3	42.2	43.2		CD-veh	HFHSD-veh	HFHSD-P.fae	CD-veh	HFHSD-veh	HFHSD-P.fae		CD-veh	HFHSD-veh	HFHSD-P.fae	CD-veh	HFHSD-veh	HFHSD-P.fae		CD-veh	HFHSD-veh	HFHSD-P.fae	CD-veh	HFHSD-veh	HFHSD-P.fae
	HFHSD-Veh	21.8	23.5	24.9	25.3	26.4	28.1	28.9	29	30	30.2	31.3	31.8	32.7		3.1	2.1	1.4	2.9	3.3	2.1		0.1	0.5	0.6	0.4	0.8	0.1		3	1.6	0.8	2.5	2.5	2
	HFHSD-Veh	23	25.8	25.3	26.4	27.3	28.8	29.2	30.1	31.3	31.9	32.6	34.3	34.3		3.7	7.2	3.7	2.7		2.4		0.7	0.7	1.5	0.1	0.8	0.6		3	6.5	2.2	2.6	13.8	1.8
	HFHSD-Veh	19.7	22	26.3	28.2	29.9	32.3	34.3	35	37.2	37.8	38.4	39.7	41.2		3.8	3.3	2.6	2.5	7.9	3.4		0.6	1.4	1.3	0.4	1	1.7		3.2	1.9	1.3	2.1	6.9	1.7
	HFHSD-Veh	22.3	25.5	26.4	27.8	29.4	31.2	32.7	34	36.6	36.7	37.5	38.8	39.5		3.3	4.6	3.3	2.8	4.9	4.2		0.2	0	1.1	0	0.8	0.9		3.1	4.6	2.2	3	4.1	3.3
	HFHSD-Veh	20.7	24.2	26.9	28.3	29.6	27.8	29.4	30.2	32.1	32.3	33.7	35	35.3		3.4	4	2.7	2.6	4.6	1.7		0	0.3	0.7	0.1	1.1	0.6		3.4	3.7	2	2.5	3.5	1.1
	N	10	10	10	10	10	10	10	10	10	10	10	10	10				1.7							0.6			1.2				1.1			16.3
	HFHSD-P.faecium	21.7	22.5	23.5	23.8	24.6	25.5	26.9	27.6	29.1	28.7	29.1	30.4	29.6	N	5	5	6	5	4	5	N	5	5	6	5	5	6		5	5	6	5	5	6
	HFHSD-P.faecium	22.7	25.2	26.9	27.4	30	31.3	33.9	35.6	36.9	35.9	34.3	36.5	37.3
	HFHSD-P.faecium	22.9	23.9	24.1	25.1	26.5	27.7	29.7	27.8	29.2	28.5	30	31.5	31.8
	HFHSD-P.faecium	24.3	25.2	24.9	24.9	24.7	24.2	25.4	26	26.6	27.5	27.9	29.3	28.7		Figure 1E
	HFHSD-P.faecium	20	20.5	21.6	22.6	23.6	25.3	27	27.6	28	27.8	28.9	30	30.1		week-->	0	2	1	3	4		Figure 1E (Bw gain)				Figure 1F
	HFHSD-P.faecium	22.8	24.4	24.6	26.1	26.9	28	28.9	28.8	30.1	29.6	30.3	30.4	29.9		CD-Veh	26	25.1	25.1	26.2	25.5		CD-Veh	HFHSD-veh	HFHSD-P.fae		eWAT			subWAT
	HFHSD-P.faecium	23.5	25.1	24.2	26.9	28	30.4	31	31.8	32.6	32.8	32.4	33.1	33.9		CD-Veh	29	28.8	28.6	29.7	28.4		-0.5	-1.4	-2.2		CD-Veh	HFHSD-veh	HFHSD-P.fae	CD-Veh	HFHSD-veh	HFHSD-P.fae
	N	7	7	7	7	7	7	7	7	7	7	7	7	7		CD-Veh	29.5	28.8	28.2	29.5	29.2		-0.6	1.1	-0.3		19.61	29.316	26.0586	7.84	13.0293	13.0293
																CD-Veh	26.9	25.9	25.1	25.1	25.2		-0.3	0.2	-0.2		14.08	22.8013	19.544	7.04	13.0293	9.77199
																CD-Veh	25.9	24.7	24.2	24.8	25.3		-1.7	2.2	-0.8		20.55	22.8013	39.0879	6.85	13.0293	16.2866
																	5	5	5	5	5		-0.6	2.5	0.7		15.87	26.0586	6.51466	7.94	16.2866	6.51466
																HFHSD-Veh	32.1	32.5	31.1	31.1	30.7				-0.1		11.86	35.8306	9.77199	7.91	26.0586	9.77199
																HFHSD-Veh	26.5	27.6	27.5	27.3	27.6	N	5	5	6				9.77199			6.51466
																HFHSD-Veh	28	28.9	28.1	28.6	28.2						5	5	6		5	6
																HFHSD-Veh	26	26.7	27	28.8	28.2
																HFHSD-Veh	27.6	28.6	29.6	32.8	30.1
																	5	5	5	5	5		Figure 1G				Figure 1H				Figure 1I
																HFHSD-P.faecium	29.1	28.8	29.3	28.1	26.9		CD-Veh	HFHSD-veh	HFHSD-P.fae		CD-Veh	HFHSD-veh	HFHSD-P.fae		CD-Veh	HFHSD-veh	HFHSD-P.fae
																HFHSD-P.faecium	26.7	26.2	26.4	25.4	26.4		0.847122	1.38669	1.70144		140.333	202.556	189.222		2.1	1.4	1.5
																HFHSD-P.faecium	28.2	27.5	27.4	26.9	28		0.721223	2.51978	1.14389		137	204.778	188.667		1.8	1.7	1.8
																HFHSD-P.faecium	23.2	20.2	21.9	22.4	22.4		1.10791	1.81835	1.63849		148.111	208.667	218.667		2.8	1.1	1.6
																HFHSD-P.faecium	24.1	24.1	24	24.2	24.8		0.748201	2.46583	1.97122		137	214.222	195.333		2.1	1.5	2.4
																HFHSD-P.faecium	24.5	23.8	23.8	23.5	24.4		1.01799	3.82374	1.44964		118.667	225.333	195.333		2.1	1.4	2.4
																	6	6	6	6	6				1.30575				175.333				2.2
																						N	5	5	6		5	5	6		5	5	6

## Sheet: Figure 2
	Figure 2A
			CD-Veh										N	HFHSD-Veh										N	HFHSD-P.fae									N
	Pomc	week 4	0.77	1.13	1.13	1.01	0.96						5	2.02	1.12	1.2	0.81	1.62						5	1.5	1.73	0.98	0.31	1.22	1.18				6
		week 12	1.59	0.79	1.06	1.21	0.97	0.88	0.68	1.11	1.36	0.35	10	2.81	1.62	1.58	1.76	3.24	1.13	2.86	1.76	1.82	1.59	10	1.23	1.37	2.07	1.53	2.04	1.64	0.72	0.73	1.3	9
	Cart	week 4	0.9	1.13	1	1.04	0.93						5	1.22	1.01	0.94	0.82	0.99						5	0.92	1.27	0.85	0.39	0.77	0.95				6
		week 12	0.98	1.11	1.08	0.75	1.12	1.03	1.07	0.97	1.01	0.88	10	1.33	1.06	1.04	1.06	1.04	0.8	1.75	1.18	1.28	1.43	10	1	1.24	1.3	1.1	1.13	0.9	0.72	0.84	0.91	9
	Npy	week 4	0.59	1.09	1.08	1.16	1.08						5	0.41	0.29	0.59	0.28	0.37						5	0.94	0.94	0.38	0.4	0.58	0.72				6
		week 12	0.75	1.83	0.96	1.32	0.77	0.96	0.64	0.7	1.04	1.02	10	0.59	0.57	0.53	0.5	0.83	0.41	1.11	0.5	0.52	0.68	10	0.56	0.55	0.74	0.75	0.59	0.73	0.27	0.24	0.39	9
	AgRP	week 4	0.65	1.03	0.93	1.14	1.25						5	0.36	0.34	0.61	1.92	0.29						5	0.29	1.13	0.88	0.45	0.42	0.66				6
		week 12	0.67	1.68	0.96	1.48	0.92	1.04	0.66	0.55	0.99	1.05	10	0.65	0.72	0.58	0.5	0.73	0.5	1.29	0.52	0.51	0.73	10	0.63	0.79	0.77	0.8	0.77	0.8	0.36	0.22	0.53	9
		Figure 2B					Figure 2D
		CD-veh	HFHSD-veh	HFHSD-P.fae				CD-Veh										N
		1518.06	3015.19	4757.28			week 4	91.7269	239.304	91.7269	239.304	180.837						5
		7297.59	1584.04	1129.67			week 12	196.43	307.41	162.04	162.04	177.63	162.04	343.91	136.28	117.48	197.03	10
		7793.46	1322.84	2664.93
		1022.32	3588.01	2224.7				HFHSD-Veh
		1017.88	2040.78	7296.09			week 4	239.304	237.45			143.236	207.28					4
				1001.05			week 12	180.84	143.24	212.03	91.73	407.96	239.3	143.24	143.24	136.28	237.95	10
	N	5	5	6
								HFHSD-P.fae
							week 4	180.837	180.837	212.026	239.304	117.481	295.489					6
		Figure 2C					week 12	91.73	143.24		222.36		412.37	143.24		180.84	251.59	7
		CD-veh	HFHSD-veh	HFHSD-P.fae
		6.65989	6.2781	11.29
		4.68359	9.69172	8.57
		8.59128	5.71665	12.12			Figure 2E
		3.58314	9.96122	2.3				CD-Veh										N
		2.81957	6.5476	3.65			week 4	60.9409	106.475	89.2846	98.2511	100.368						5
				1.81			week 12	104.46	61.97	107.11	88.59	89.28	83.17	100.37	111.53	125.64	81.51	10
	N	5	5	6
								HFHSD-Veh
							week 4	85.6766	108.438	96.088	109.406							4
							week 12	101.93	122.69	120.46	89.16	100.18	103.15	69.08	120.78	101.41	103.34	10
								HFHSD-P.fae
							week 4	123.089	119.58	100.368	127.354	156.482	119.116					6
							week 12	179.21	195.56	95.99	119.97	159.91	97.17	86.86		168.71	181.44	9

## Sheet: Figure 3
		Figure 3A (4 weeks)							Figure 3A (12 weeks)
		CD-Veh		HFHSD-veh		HFHSD-P. fae			CD-veh		HFHSD-veh		HFHSD-P. fae
		0	20	0	20	0	20		0	20	0	20	0	20
		F	IL	F	IL	F	IL		F	IL	F	IL	F	IL
				117.213	175.088	163.554	169.052				147.852	145.531	113.181	92.2863
				140.985	187.806	143.577	219.117		114.248	113.982	104.988	152.889	105.266	257.121
				142.545	276.914	168.372	509.473		104.988	162.262	131.641	98.1715	133.115	136.277
		155.758	164.017	92.7717	228.249	148.647	254.983				122.602	90.4804	108.306	154.247
		127.906	183.561	137.819	145.623	94.3639	162.624		91.0846	141.301	108.306	64.4084	101.611	165.755
		89.9025	123.265	101.891	140.199	103.321	56.1235		94.073	119.767	125.655	155.599	145.298	144.363
		104.028	182.704			143.32	214.086		58.8008	129.165	148.314	81.1319	94.073	108.853
		97.4559	185.266	183.988	71.0794	146.13	178.815		40.228	146.926	108.306	127.166	107.206	141.064
		142.545	165.401	101.167	113.427	120.88	305.214		103.025	122.602	144.597	138.442	103.307	120.544
		129.042	159.338	114.703	241.059	122.969	255.34						85.5643	218.263
	N	7	7	9	9	10	10	N	7	7	9	9	10	10
		Figure 3B
			HFHSD-Veh								N
		Saline	2.31	2.79	2.57	2.22	2.91	2.7	2.11		7
		Anti-PYY	2.1	2.49	2	2.99	2.81	2.55	2.54	2.42	8
			HFHSD-P.faec
		Saline	2.26	2.43	2.16		2.35	2.38	2.09	1.24	7
		Anti-PYY	2.14	2.47	2.06	2.85	2.23	2.68	2.26	2.08	8
		Figure 3C											Figure 3D
		ileum											HFHSD-Veh	HFHSD-P.fae
		Pyy			Neurod1			Ngn3					142.389	201.141
		CD-Veh	HFHSD-Veh	HFHSD-P.fae	CD-Veh	HFHSD-Veh	HFHSD-P.fae	CD-Veh	HFHSD-Veh	HFHSD-P.fae				110.053
		1.0503	1.1901	1.4803	0.9769	1.0726	1.7742	0.4585	0.6578	1.3969			126.441	164.503
		1.1013	1.9671		0.5901	3.8657	0.8023	0.5249	1.7068	0.6167			104.801	128.715
			1.1512	0.1491		1.3182	0.367		0.9316	2.4464			104.753	151.534
		1.3346	1.115	0.7357	2.1605	1.5799	1.4481	0.7907	0.8112	2.0919			101.911	192.693
		0.8734	1.1046	1.0026		0.9543	0.9833		1.2298	0.849			171.961	191.62
		0.7927	1.0897	0.2887	1.0569	1.6728		1.9385	0.6735	2.8554			119.467	284.651
		1.1995	0.4037	1.2344	0.7685		1.4602	1.2602		0.6384			132.069	160.696
		1.2437	0.8111	1.2298	0.9593	0.7139	1.5714		0.8215	0.9804			155.088
		1.0444	1.0834	0.2615	0.9569	1.7228	0.6234	0.9691	0.5605	0.8953		N	9	9
		0.3602	0.8569	0.6473	0.5308	1.4851	1.0926	1.0581	0.5388	0.5582
	N	9	10	9	8	9	9	7	9	10
		colon
		Pyy			Neurod1			Ngn3
		CD-Veh	HFHSD-Veh	HFHSD-P.fae	CD-Veh	HFHSD-Veh	HFHSD-P.fae	CD-Veh	HFHSD-Veh	HFHSD-P.fae
		0.9341	1.6463	1.4533	1.378	1.5447	1.1582	0.5865	1.9075	0.749
		0.721	2.093	1.4533	0.7342	1.1446	0.7647	1.4252	1.2054	1.3944
		0.8711	1.3502	1.032	1.0902	1.1108	1.075	1.4571	0.6014	0.8886
		0.896	1.3859	1.4064	1.0108	1.5235	0.9998	1.2232	0.536	0.8958
		1.051	1.5332	0.834	1.0109	1.3644	0.814	0.7818	0.6225	0.9844
		1.1992		1.1895	0.4491		0.8678	0.414		0.8492
		1.1031	1.0456	1.2969	0.7648	0.7032	0.9646	1.2746	0.9093	1.5932
		1.0744	1.3453	1.2793	1.2992	0.8726	0.6363	1.0886	0.8001	0.888
		1.0208		0.705	1.4758		0.6252	0.9613		0.4565
		1.1294	1.5741	0.9705	0.787	1.0091	1.19	0.7876	1.0844	1.4518
	N	10	8	10	10	8	10	10	8	10

## Sheet: Figure 4
	Figure 4A
	TωMCA			ωMCA			αMCA			βMCA
	CD-veh	HFHSD-veh	HFHSD-P.fae	CD-veh	HFHSD-veh	HFHSD-P.fae	CD-veh	HFHSD-veh	HFHSD-P.fae	CD-veh	HFHSD-veh	HFHSD-P.fae
	6.2	73.8	8.1	270.5	4986.7	299.2	67	930.1	98.2	132	1098.9	350.7
	1.6	10.2	6.6	97.4	334.5	539.3	22.1	62	182.4	119.4	244	649.1
	8.1	16.8	24.2	240.8	839.7	692.4	40.6	163.2	265.5	73.5	110	508.3
	1.9		2.4	257.6		85.4	46		32.7	62.4		237.1
	5.8	13	6.5	222.2	449.5	269.1	54.5	74.5	141.5	112.9	234.3	272.1
	7.8	18.1	5.2	204.4	768.4	516.2	40.5	245	110.8	91.6	465.9	289.8
		25.4	13.7		1035	1208.9		301.6	212.5		448.7	535.9
	2.5	22.7		296.6	1340.9		53.5	234.2		118.5	151.2
	12.8		8.7	478.2		351.9	103		29.6	301.8		216.1
	10.4	70.2	4.2	262.6	2776.8	261.1	96.1	629.6	41.3	237.5	1366.7	113.7
N	9	8	9	9	8	9	9	8	9	9	8	9
	Figure 4B
	Isovalerate			Acetate			Heptanoate
	CD-veh	HFHSD-veh	HFHSD-P.fae	CD-veh	HFHSD-veh	HFHSD-P.fae	CD-veh	HFHSD-veh	HFHSD-P.fae
	0.348515	0.273498	0.434649	24.4315	17.5381	22.6145	0.00401622	0.00205879	0.0014916
	0.265001	0.340113	0.651778	13.0703	27.8396	31.9763	0.0047682	0.00194284	0.00236534
	0.221179	0.221024	0.35677	11.2374	11.7335	24.8578	0.00348245	0.00255869	0.00573995
	0.12602	0.259736	0.456643	5.69862	12.2487	19.178	0.00317962	0.00109442	0.00117051
	0.207483	0.324266	0.50208	9.31452	16.6704	21.8039	0.00480106	0.00203139	0.00236834
	0.265777	0.371411	0.391105	12.7576	19.8809	22.7041	0.00495406	0.00137393	0.00327172
	0.331526	0.248028	0.338851	12.517	14.388	17.1192	0.00702089	0.00178223	0.0139527
	0.269706	0.306959	0.261501	10.7328	12.2474	12.1982	0.00458902	0.000952	0.00102265
	0.338357	0.265473	0.466317	13.0082	13.7768	17.89	0.00388011	0.00087882	0.00373669
	0.225002	0.274364		12.5174	12.7493		0.00195474	0.00073412
N	10	10	9	10	10	9	10	10	9
	Figure 4C
	Valine			Leucine			Isoleucine
	CD-veh	HFHSD-veh	HFHSD-P.fae	CD-veh	HFHSD-veh	HFHSD-P.fae	CD-veh	HFHSD-veh	HFHSD-P.fae
	1.50613	6.44944	21.4328	3.25726	10.5737	36.6104	1.26729	4.58738	15.7066
	1.46263	2.95164	6.14563	2.91002	5.57581	6.44223	1.28531	2.27321	4.35567
	1.00272	1.54177	15.3325	1.654	2.22702	6.20828	0.846435	1.20285	3.26364
	0.258772	0.967285	4.50462	0.389185	1.44739	7.12527	0.214432	0.74661	2.96634
	1.20454	2.44376	5.22271	0.536774	3.97889	8.98553	0.305	1.95547	3.43316
	4.50802	2.36056	6.13589	8.16697	3.7779	11.0521	3.45646	1.82759	4.42478
	1.10265	1.29495	7.14297	1.79965	1.88815	14.0494	1.04181	0.991477	4.65968
	0.591057	1.83406	3.87116	0.827253	2.83671	6.00694	0.446501	1.38448	2.7883
	1.07045	2.32784	4.37452	1.97621	3.90105	6.69949	0.897904	2.05802	2.72677
	1.14013	1.4336		2.04542	2.0096		0.877039	1.09893
N	10	10	9	10	10	9	10	10	9
	Figure 4D
	PBS	IBMX	Fsk	G104	Val	Leu	Ile
	9.08	40.15	34.3831	21.0685	39.4036	37.5987	47.0547
	3.21544	27.8	40.7363	26.8671	81.5983	39.3225	40.7481
	17.7645	38.89	37.131	13.3414	43.9565		44.1691
	5.21651	42.27	28.6971	48.567	44.1929	37.9186	39.6741
							23.6741
N	4	4	4	4	4	3	5

## Sheet: Figure 5
	Figure 5A Chao´s index			Figure 5A Reciprocal simpson index			Figure 5A Dominance index			Figure 5A Simpson eveness			Figure 5A philogenetic distance
	CD-veh	HFHSD-veh	HFHSD-P.fae	CD-veh	HFHSD-veh	HFHSD-P.fae	CD-veh	HFHSD-veh	HFHSD-P.fae	CD-veh	HFHSD-veh	HFHSD-P.fae	CD-veh	HFHSD-veh	HFHSD-P.fae
	393.021	522.288	671.679	25.7549	32.8855	12.809	0.0388276	0.0304085	0.0780698	0.085281	0.0727555	0.024168	48.876	64.2163	72.3273
	633.647	548.85	588.366	23.0498	24.884	15.2724	0.0433844	0.0401865	0.0654776	0.039741	0.0531709	0.028925	73.8361	65.1062	72.1253
	622.235	600.172	641.618	19.5456	39.5663	18.4555	0.0511624	0.025274	0.0541843	0.0346553	0.0802562	0.0325495	73.0492	68.8498	73.4714
	611.149	579.554	619.326	37.039	8.9821	8.14081	0.0269986	0.111333	0.122838	0.0646404	0.0192749	0.0159311	72.7617	65.5669	69.5742
	645.928	621.535	659.239	39.7077	37.8815	17.7496	0.025184	0.0263981	0.0563393	0.0712885	0.0821725	0.0308689	72.0784	65.6262	73.8802
	675.787	631.059	555.139	76.4018	73.8122	9.23039	0.0130887	0.0135479	0.108338	0.123229	0.148217	0.0191502	77.9808	68.2584	66.5402
	632.04	630.329	611.273	58.1353	70.8577	35.9062	0.0172013	0.0141128	0.0278504	0.0982015	0.123231	0.0666163	74.8635	74.99	71.3481
	646.754	613.958		46.9345	74.641		0.0213063	0.0133975		0.07955	0.137969		74.8033	71.0333
	641.354	589.478	614.744	31.976	87.3913	5.0377	0.0312735	0.0114428	0.198503	0.0538316	0.165828	0.00991673	75.259	69.9942	69.2254
	665.765	651.3	612.012	37.8042	42.4788	23.0619	0.0264521	0.0235412	0.0433615	0.0644023	0.0765383	0.0428661	75.1067	73.0461	72.1009
N	10	10	9	10	10	9	10	10	9	10	10	9	10	10	9
	Figure 5D Akkermansia muciniphila			Figure 5D Lactobacillus
	CD-veh	HFHSD-veh	HFHSD-P.fae	CD-veh	HFHSD-veh	HFHSD-P.fae
	-1.49583	-1.24531	1.4147	-1.14266	-1.43335	2.5577
	0.942832	1.37761	0.693988	-5.0552	-2.75661	4.45614
	-2.68923	-0.217885	1.05608	-4.43795	-0.078292	4.58633
	-2.84402	1.49588	2.14952	-7.40998	-2.70048	6.76132
	-2.56789	-1.17309	1.09961	-5.88888	-0.523525	3.95032
	-0.792555	-1.42672	0.473343	-6.10338	-3.20328	4.80374
	-1.76763	-0.678411	-0.32699	-5.32647	7.60871	4.19413
	-1.75245	-0.90551		-4.99322	-4.12557
	-1.05245	-2.69464	1.64172	-4.56755	-4.74345	5.1454
	-0.95368	-0.951427	-0.236498	-6.49208	7.37667	5.8552
N	10	10	9	10	10	9
	The raw sequencing data derived from microbiota analysis on mice cecal content is publicly available at the European Nucleotide Archive (ENA) via accessing the bioproject PRJEB66189

## Sheet: Figure 6
		Figure 6A															Figure 6A					Figure 6B							Figure 6B-AUC
		week-->	0	1	2	3	4	5	6	7	8	9	10	11	12		CD-Veh	HFHSD-Veh	HFHSD-P.fae	HFHSD-Veh pair fed		TIME (min)	0	15	30	60	120		CD-Veh	HFHSD-Veh	HFHSD-P.fae	HFHSD-Veh pair fed
		CD-Veh	21.75	18.98	17.66	18	19.78	20.87	20.11	21.76	21.7	21.4	21.45	23.03	21.78		0.03	14.45	12.71	15.19		CD-Veh	92	167	136	93	90		13140	24000	24323	23730
		CD-Veh	20.36	18.99	17.95	18.89	21.03	20.77	22.01	22.18	22.44	22.61	23.3	23.48	22.99		2.63	14.78	13.98				107	244	137	120	122		16605	23010	22118	22710
		CD-Veh	21.36	20.42	19.76	20.32	21.61	22.33	22.86	24.41	23.77	23.88	23.61	24.97	24.24		2.88	17.54	11.52	10.24			114	222	123	122	121		16073	30285	21840	21600
		CD-Veh	22.61	20.37	17.14	16.72	19.57	19.66	21.29	21.48	21.65	21.51	21.65	23.36	23.03		0.42	15.86	12.71	13.33			74	183	124	77	66		11535	24713	23138	22403
		CD-Veh	22.65	21.34	21.61	22.1	22.4	23.25	24	24.97	24.57	24.82	25.89	26.03	26.01		3.36	14.45	16.35	11.74			123	217	162	139	113		17468	24998	24983	31343
		CD-Veh	21.39	19.64	20	21.18	22	21.83	21.01	22.8	23.18	23.15	23.16	24.38	24.65		3.26	14.87	10.37	16.03			67	195	170	112	136		16373	25403	25718	27420
		CD-Veh	23.3	20.3	19.46	20.85	22.97	23.44	23.68	24.64	24.03	24.36	24.58	25.89	25.46		2.16		18.06	17.78			89	220	212	186	101		20138	26303	22650	25613
		CD-Veh	23.88	22.42	22.2	23.45	24.34	25.81	25.98	27.44	27.03	28.18	27.69	28.03	27.61		3.73	18.18	10.06	11.54			113	220	150	146	150		18593	24420		29363
		CD-Veh	20.45	19.38	18.29	19.7	21	21.03	21.35	23.6	23.66	24.1	24.29	25.46	24.67		4.22	17.37	15.23	13.45			119	272	177	156	135		20025	26348		22380
		CD-Veh	21.73	21.27	19.68	20.2	21.19	21.18	21.64	23.3	23.13	22.79	23.49	24.87	23.69		1.96	14.86	10.65	15.16			125	159	213	176	121		19665
		N	10	10	10	10	10	10	10	10	10	10	10	10	10		10	9	10	9		N	10	10	10	10	10	N	10	9	7	9
		HFHSD-Veh	24.43	27.52	28.02	28.47	30.8	31.3	32.02	34.11	34.68	36.48	37.67	38.22	38.88							HFHSD-Veh	117	349	257	177	138
		HFHSD-Veh	21.03	22.58	23.23	25.26	26	26.02	27.58	29.33	29.66	32	33.37	34.81	35.81								148	332	190	177	156
		HFHSD-Veh	22.82	25.98	27.01	26.66	30.37	31.02	31.02	32.98	33.74	35.59	37.54	39.1	40.36								152	431	262	263	165		Figure 6C
		HFHSD-Veh	21.24	24.57	24.78	26.67	28.35	28.58	30	31	31.68	33.03	35.45	36.74	37.1								163	369	276	165	144		CD-Veh	CD-Veh	HFHSD-Veh		HFHSD-P.fae		HFHSD-Veh pair fed
		HFHSD-Veh	21.85	24.66	25.39	25	28.55	29.16	29.02	30.65	31.47	33.49	33.97	35.02	36.3								133	343	254	182	165		F	IL	F	IL	F	IL	F	IL
		HFHSD-Veh	20.73	23.55	24.22	27.1	28.41	28.98	25.66	27.78	27.74	30.49	33.62	34.48	35.6								133	307	240	210	165		78	96	146	283	122	173	155	224
		HFHSD-Veh	23.5	26	26.48	29	29.57	30	30.32	32.87	33.75	34.98	36.53	37.24	37.83								131	374	254	203	162		104	168	179	258	169	154	133	224
		HFHSD-Veh	23.67	25.32	25.54	28.42	28.68	29.1	28.7	30.26	31.59	33.24	35.34	35.85	37.02								139	340	265	167	160		144	198	154	199	149	145	142	219
		HFHSD-Veh	22.88	24.37	24.13	25.69	26.72	27.77	28.62	30.58	30.83	32.21	33.71	34.5	34.51								120	338	281	201	167		73	97	152	171	135	148	153	200
		HFHSD-Veh	9	9	9	9	9	9	9	9	9	9	9	9	9							N	9	9	9	9	9		121	234	148	273	145	251	145	279
		HFHSD-P. fae	21.78	23.98	24.46	24.67	26.84	25.51	26.83	28.01	29.24	30.98	32.03	32.29	32.36							HFHSD-P.fae	123	307	236	189	166		105	91	151	184	135	169	130	141
		HFHSD-P. fae	21.17	23.03	23.21	25.12	25.66	26.11	26	28.03	29.3	30.73	32.56	33	33.63								147	334	194	168	136		86	98	134	324	148	165	149	274
		HFHSD-P. fae	21.66	24.03	23.67	25.89	26.57	25.11	26.63	27.97	28.38	29.86	30.89	30.97	31.17								117	328	243	155	120		129	190	153	221	142	145	143	229
		HFHSD-P. fae	22.38	24.66	25.34	26.43	26.63	26.59	26.15	27.66	28.26	29.2	30.12	31.6	32.36								134	265	219	200	141		92	162	129	199	139	177	135	123
		HFHSD-P. fae	23.2	24.72	24.34	28.03	29.43	28.87	29.44	31.59	32.55	33.29	35.83	36	36								139	340	248	164	196		111	125	143	172
		HFHSD-P. fae	21.98	24.82	23.98	26.41	27.9	27	26.81	29.26	29.67	28.55	30.15	30.97	30.02								135	341	242	203	167	N	10	10	10	10	9	9	9	9
		HFHSD-P. fae	23.36	26.01	26.83	29.99	30.82	30.69	31.43	33.77	34.33	35.4	34.98	36.41	37.71								131	277	193	190	154
		HFHSD-P. fae	20.39	23.76	23.32	23.75	25.72	25.71	26.14	27.22	27.5	28.28	29.73	29.64	29.71							N	7	7	7	7	7
		HFHSD-P. fae	21.51	24.69	24.81	28.1	27.87	26.4	27.7	29.5	30.58	31.73	34.12	34.61	34.88							HFHSD-Veh pair fed	115	408	253	161	127
		HFHSD-P. fae	20.51	23.41	22.7	24.01	24.13	24.31	23.97	25.6	26.74	27.82	29.44	30.37	30.3								103	271	229	182	151
		N	10	10	10	10	10	10	10	10	10	10	10	10	10								150	237	202	169	159
		HFHSD-Veh pair fed	22.97	26.12	26.2	27.86	27.79	27.14	27.65	29.4	29.77	31.42	33.98	34.69	34.84								148	328	191	171	146
		HFHSD-Veh pair fed	21.03	23.67	24.52	26.35	26.38	26.18	26.97	27.87	28.98	30.03	30.16	27.13	29.89								151	336	256	326	158
		HFHSD-Veh pair fed	22.86	24.5	25.3	27.27	26.6	26.81	27.32	28.24	29.49	31.33	32.27	32.1	32.98								147	287	263	229	193
		HFHSD-Veh pair fed	20.3	22.55	22.62	24.03	24.16	24.33	24.75	26.68	27.01	28.29	29.89	30.27	31.39								141	329	190	225	174
		HFHSD-Veh pair fed	22.28	23.8	25.19	26.98	26.97	27	27.35	29.8	30.63	31.61	33.55	34.47	35.68								147	377	318	236	161
		HFHSD-Veh pair fed	24.72	26.66	27.51	30	30.34	30.27	28.39	30.73	32.35	34.41	36	35.86	37.43								122	271	176	192	160
		HFHSD-Veh pair fed	21.58	23.01	23.25	25.49	26.16	25.75	25.89	27.03	28.03	28.85	30.45	31.59	31.19							N	9	9	9	9	9
		HFHSD-Veh pair fed	21.69	23.62	24.4	26.97	27.15	26.97	26.03	28.36	29.31	30.44	32.01	33.71	33.1
		HFHSD-Veh pair fed	22.2	25.53	26.01	27.61	27.84	27.48	27.33	28.75	29.3	30.68	32.46	34.03	34.81
		N	9	9	9	9	9	9	9	9	9	9	9	9	9		Figure 6D BAT				Figure 6D eWAT				Figure 6D subWAT						Figure 6E																	Figure 6F
																	CD-Veh	HFHSD-Veh	HFHSD-P.fae	HFHSD-Veh pair fed	CD-Veh	HFHSD-Veh	HFHSD-P.fae	HFHSD-Veh pair fed	CD-Veh	HFHSD-Veh	HFHSD-P.fae	HFHSD-Veh pair fed			10-20	20-30	30-40	40-50	50-60	60-70	70-80	80-90	90-100	100-110	110-120	120-130	130-140		≤50 μm	≥70 μm		HFHSD-Veh	HFHSD-P.fae
																	8.43	13.1473	11.0104	11.1178	14.98	59.297	50.1943	43.5697	12.17	46.6863	32.7073	39.0625		HFHSD-Veh	1.53	0	0	5.34	10.69	10.69	13.74	14.5	16.03	15.27	9.92	1.53	0.76		6.87	71.76		6084.84	5018.97
																	7.63	12.22	12.9501		15.7	57.3174	48.0101		14.36	46.8432	46.115				0	0	1.59	3.17	13.49	19.84	14.29	17.46	19.84	6.35	2.38	0.79	0.79		4.76	61.9		5148.17	4339.89
																	8.59	16.2148	10.1974	14.6495	21.91	60.299	42.4342	51.6219	17.61	50.9248	41.7763	39.414			0	0.71	5.67	10.64	14.89	21.99	14.89	18.44	9.22	2.13	1.42	0	0		17.02	46.1		4052.2	3848.63
																		13.0496	10.0324	10.4762	12.81	62.695	44.9838	58.7302	11.49	39.4326	22.3301	40.9524			0	0	0	0	9.09	6.49	11.69	22.08	15.58	25.97	9.09	0	0		0	84.42		6810.17	4162.9
																	8.01	13.3372	12.7833	13.5448	15.62	63.7866	58.1058	45.9201	12.41	44.0707		32.0449			0	0	0	10.64	10.64	14.89	12.77	18.09	11.7	11.7	5.32	4.26	0		10.64	63.83		5726.99	5188.88
																	6.6	19.9818	9.04977	16.4754	12.76	44.8078	39.3317	58.8408	11.88	45.4133	35.1549	51.4857			0	0.81	3.63	15.73	18.15	21.37	19.76	11.69	5.65	1.61	0.81	0.4	0.4		20.16	40.32		3481.04	2565.54
																	7.21	10.1386	18.0971	13.2619	15.7	53.7344	55.388	52.4831	16.97	38.5265	45.7911	48.8149			0.57	0.57	9.14	8	19.43	20	13.71	13.71	12	2.29	0.57	0	0		18.29	42.29		3867.89	3886.04
																	6.81	17.3524	14.8044	16.2521	24.59	56.5351	35.2485	40.4643	14.38	43.9407	36.306	36.4842			0.6	2.99	8.98	13.17	10.18	13.77	19.76	15.57	8.98	4.19	1.2	0.6	0		25.75	50.3		4076.44	3316.51
																	7.94	14.2167	15.1057	15.9525	17.2	46.062	51.6616	47.8574	16.75	37.8163	39.2749	48.7957			0	1.2	2.41	4.82	9.04	17.47	20.48	19.88	11.45	9.64	3.01	0.6	0		8.43	65.06		4962.23	4821.08
																	7.95	14.6834	8.61772	15.2812	21.19	51.086	44.4674	55.3178	13.69	50.1682	34.4709	41.2592		N	9	9	9	9	9	9	9	9	9	9	9	9	9	N	9	9			3233.41
																	9	10	10	9	10	10	10	9	10	10	9	9		HFHSD-P.fae	0	0	5.95	6.55	13.1	10.71	19.05	16.07	14.88	9.52	3.57	0.6	0		12.5	63.69	N	9	9
																															0	1.27	6.33	8.86	17.09	17.72	13.29	14.56	13.92	3.8	2.53	0.63	0		16.46	48.73
																															0	0.95	5.71	12.38	17.14	19.05	17.62	12.86	9.05	3.33	1.9	0	0		19.05	44.76
																															0.65	0	2.58	8.39	18.71	20.65	18.71	18.71	8.39	2.58	0.65	0	0		11.61	49.03
																															0	1.59	4.76	9.52	7.94	8.73	15.87	19.84	18.25	9.52	2.38	1.59	0		15.87	67.46
																															1.14	5.3	12.88	18.18	28.41	16.67	10.98	3.03	2.65	0.76	0	0	0		37.5	17.42
																															0.56	3.39	6.78	12.43	14.69	20.9	16.38	9.6	9.04	3.39	2.82	0	0		23.16	41.24
																															0.39	6.64	7.03	12.5	15.23	23.05	17.58	12.11	2.34	2.34	0.78	0	0		26.56	35.16
																															0.57	2.3	5.75	12.64	9.2	12.64	12.64	17.82	10.34	10.92	3.45	1.72	0		21.26	56.9
																															0	2.79	7.17	15.94	19.52	23.9	16.73	8.76	4.78	0.4	0	0	0		25.9	30.68
																														N	10	10	10	10	10	10	10	10	10	10	10	10	10	N	10	10
																														HFHSD-Veh pair fed	0.58	1.74	2.91	7.56	11.63	15.7	23.84	15.12	13.37	6.4	1.16	0	0		12.79	59.88
																															0.49	1.46	6.34	8.78	12.68	16.59	22.44	15.12	9.76	4.39	1.95	0	0		17.07	53.66
																															0.67	0	2.68	9.4	16.78	15.44	25.5	17.45	8.05	3.36	0.67	0	0		12.75	55.03
																															0.93	0.47	7.44	13.02	13.95	16.74	19.07	11.16	8.84	8.37	0	0	0		21.86	47.44
																															0	2.11	3.16	7.37	6.32	13.68	10.53	18.95	21.05	9.47	7.37	0	0		12.63	67.37
																															0	1.65	4.96	8.26	12.4	19.83	15.7	15.7	12.4	6.61	2.48	0	0		14.88	52.89
																															1.14	6.46	8.37	11.03	17.49	20.91	16.35	9.51	6.84	1.9	0	0	0		27	34.6
																															0	0	3.01	9.02	6.02	17.29	9.02	17.29	15.04	12.78	6.02	3.01	1.5		12.03	64.66
																															0	0.82	4.1	5.74	8.2	10.66	16.39	18.85	14.75	5.74	9.02	4.1	1.64		10.66	70.49
																														N	9	9	9	9	9	9	9	9	9	9	9	9	9	N	9	9
[truncated: 1 more columns]

## Sheet: Figure 7
	Figure 7A					Figure 7B						Figure 7C				Figure 7C Slope
	CD-Veh	HFHSD-Veh	HFHSD-P.fae	HFHSD-Veh pairfed		Time (h)	0min	20min	120min	240min		Time (h)	0	2	4	CD-Veh	HFHSD-Veh	HFHSD-P. fae	HFHSD-Veh pair fed
	4.33	1.27	2.39	3.57		CD-Veh	0.646227	0.725421	0.6681	0.179357		CD-Veh	0.417702	0.507764	0.464286	0.0450311	0.108696	0.0962733	0.184783
	3.36	2.64	2.78	2.99			0.708074	0.5346	0.670362	0.197458			0.399068	0.324534	0.364907	-0.0372671	0.248447	0.0574534	0.0574534
	4.06	2.72	2.74	2.49			0.637176	0.286458	0.6681	0.247992			0.427019	0.374224	0.458075	-0.0263975	0.138199	-0.181677	0.206522
	4.26	1.85	2.72	3.43			0.909454	0.64849	0.802353	0.219331			0.600932	0.402174	0.678571	-0.0993789	0.0496894	0.0869565	0.104037
	3.63	2.71	2.77	2.81			0.834031	0.471245	0.631897	0.185391				0.523292	0.448758	0.31677	0.284161	-0.00621118	0.149068
	3.62	2.42	3.56	3.39			0.769921	0.514236	0.841573	0.205001			0.445652	1.07919	0.579193	0.310559	0.21118	0.0419255	0.130435
	3.24	2.69	2.59	3.19			0.625863	0.355847	0.778218	0.177848			0.203416	0.824534	0.498447	0.155279		-0.0434783	0.127329
	3.04	2.86	3.34	3.69				0.395067	0.548931	0.184636				0.464286	0.302795	0.147516		0.232919	0.180124
	4.69	2.3	3.5				0.583626	0.540634	0.654524	0.178602			0.209627	0.520186	0.442547
N	9	9	9	8			0.631897	0.409398	0.640947	0.164272			0.231366	0.526398	0.430124		Figure 7D
						N	9	10	10	10		N	8	10	10		CD-Veh	HFHSD-Veh	HFHSD-P.fae	HFHSD-Veh pairfed
						HFHSD-Veh	0.516499	0.455406	0.556473	0.48105		HFHSD-Veh	0.287267	0.504658	0.25		210	180	210	210
							0.483313	0.404872	0.714862	0.544405			0.27795	0.774845	0.281056		270	330		210
							0.569295	0.540634	0.587397	0.594185			0.408385	0.684783	0.557453		150	360	240	270
							0.597202	0.483313	0.632651	0.578346				1.06988	0.548137		270	270	240	240
							0.54516	0.398838	0.503677	0.601727			0.290373	0.389752	0.340062		270	270	150	210
							0.476524		0.55949	0.61832			0.218944	0.787267	0.445652		150	240	210	270
							0.519516	0.492363	0.610024	0.572312			0.330745	0.305901	0.259317		210	210	210	300
							0.516499	0.494626	0.658295	0.701286				0.53882	0.902174		150	270	240	240
						N	8	7	8	8			0.32764	0.75	0.520186		150	240	210	270
						HFHSD-P.fae	0.462194	0.552702	0.649998	0.421465		N	7	9	9	N	9	9	8	9
							0.551194	0.521024	0.670362	0.628125		HFHSD-P.fae	0.312112	0.504658	0.349379
							0.474262	0.243466	0.70204	0.458423			0.458075	0.572981	0.399068			Figure 7E
							0.576083	0.543651	0.570049	0.511219			0.681677	0.318323	0.464286			GFAP (RFU)		PERIPH (RFU)		PERIPHERIN+neurons/mm2
							0.574575	0.425991	0.659803	0.557227			0.51087	0.684783	0.436335			HFHSD-Veh	HFHSD-P.fae	HFHSD-Veh	HFHSD-P.fae	HFHSD-Veh	HFHSD-P.fae
							0.546668		0.689218	0.587397			0.479814	0.467391	0.299689			0.967271	1.08731	1.08298	1.4019	1.64991	1.95931
							0.509711	0.442584	0.697515	0.515745			0.513975	0.597826	0.600932			0.684261	1.03561	1.13159	1.62181	1.5835	1.59762
							0.493118	0.52555	0.485575	0.458423			0.392857	0.305901	0.315217			0.577953	0.657927	0.913539	1.23394	1.27852	1.86223
							0.453143	0.433533	0.726176	0.439567			0.194099	0.659938	0.445652			0.845854	1.36841	1.21746	2.13256	1.58907	1.80567
						N	8	7	8	8		N	8	8	8			0.199692	0.627392	0.929085	0.977426	1.55399	1.62551
						HFHSD-Veh pairfed	0.392805	0.391296	0.630388	0.728438		HFHSD-Veh pairfed	0.206522	0.576087	0.715839			0.121126	0.207138	0.769961	0.953338	1.4546	1.54949
							0.578346	0.577592	0.683184	0.627371				0.53882	0.395963		N	6	6	6	6	6	6
							0.528567		0.594185	0.536109			0.293478	0.408385	0.371118
							0.484067	0.488592	0.588905	0.613795			0.290373	0.703416	0.849379			Figure 7F				Figure 7F AUC
							0.54516		0.717879	0.754837			0.212733	0.420807	1.12888			Time (min)	15	120	240	PBS	P. faecium
							0.53988	0.464457	0.678659	0.646227			0.442547	0.740683	0.687888			PBS	41.3	63.9	97.2	266.3	293		Figure 7G
							0.557982	0.496135	0.645473	0.586643			0.408385	0.669255	0.38354				57.3	138.5	141.2	475.5	215.7		PBS	P. faecium
							0.485575	0.376966	0.613041	0.602481			0.420807	0.675466	0.340062				65.3	85.2	98.6	334.3	215.8		0.0769231	0.138462
						N	8	6	8	8			0.473602	0.833851	0.678571				71.9	123.9	130.5	450.2	233		0.538462	1.90769
												N	8	9	9				32	75.9	94.6	278.4	213.1		0.307692	1.49231
																			14.7	59.9	75.9	210.4	263.7		0.138462	2.46154
																			17.3	55.9	53.3	182.4	311.6		0.461538	0.353846
																			53.3	110.5	111.9	386.2	319.7			4.76923
																			34.6	102.6	89.2	329	255.6		5	6
																			44	102.6	101.2	350.4	197.2
																			29.3	78.6	85.2	271.7
																			49.3	125.2	121.2	420.9
																		N	12	12	12	12	10
																		P. faecium	36	83.9	89.2
																			18.6	66.6	63.9
																			16	62.6	74.6
																			18.6	67.9	78.6
																			17.3	62.6	70.6
																			28	75.9	83.9
																			30.6	93.2	94.6
																			33.3	95.9	94.6
																			21.3	77.2	79.9
																			10.7	61.3	63.9
																		N	10	10	10

## Sheet: Figure S2
	Figure S2A						Figure S2B - (12 h)							Figure S2C
		Light phase		Dark phase			12h FI			24h FI				Saline/Saline	Saline/PYY	Anti-PYY/PYY
		F	IL	F	IL		Saline	10X anti-PYY	10X anti-PYY	Saline	10X anti-PYY	10X anti-PYY		0.68	0.35	0.71
	HFHSD-veh	77.8008	143.255	117.213	175.088		2.31	2.39	1.95	4.82	3.95	2.78		1.26	0.38	0.54
		88.1127	173.263	140.985	187.806		1.97	2.22	2.05	3.15	3.54	3.09		0.73	0.52	0.56
		117.304	158.074	142.545	276.914		1.96	2.08	2.06	4.38	3.72	3.69		0.49	0.48	0.82
		115.434	181.367	92.7717	228.249		2.24	2.26	1.88	3.48	3.79	3.58		0.55	0.33	0.46
		115.746	94.4361	137.819	145.623		2.04	2.72	0.8	3.25	3.76	2.79		0.82	0.48	0.64
		97.1801	117.924	101.891	140.199	N	1.88	2.23	1.9	3.14	2.68	3.14		1.02	0.72	0.66
		107.15	147.167				6	6	6	6	6	6		0.89	0.4	0.77
		91.6523	120.388	183.988	71.0794								N	8	8	8
		131.773	108.767	101.167	113.427
		113.549	15.3232	114.703	241.059
		10	10	9	9
	HFHSD-P.fae	95.1258	92.3521	163.554	169.052
		135.268	125.244	143.577	219.117
		105.848	107.15	168.372	509.473
		146.611	197.785	148.647	254.983
		128.232	139.859	94.3639	162.624
		115.434	190.52	103.321	56.1235
		101.226	83.7702	143.32	214.086
		93.744	134.108	146.13	178.815
		89.5368	312.914	120.88	305.214
		93.0493	114.807	122.969	255.34
	N	10	10	10	10

## Sheet: Figure S3
	Figure S3A
	LCA			HDCA			CA			HCA			TDCA			TβMCA			MCA
	CD-veh	HFHSD-veh	HFHSD-P.fae	CD-veh	HFHSD-veh	HFHSD-P.fae	CD-veh	HFHSD-veh	HFHSD-P.fae	CD-veh	HFHSD-veh	HFHSD-P.fae	CD-veh	HFHSD-veh	HFHSD-P.fae	CD-veh	HFHSD-veh	HFHSD-P.fae	CD-veh	HFHSD-veh	HFHSD-P.fae
	14.7	85.6	7.8	53.2	441.3	22.5	61	64.9	158.1	2.3	67.1	1	6.9	18.4	2.5	4.7	22.5	8	8.8	32.7	6.2
	8	5.1	32.4	7.3	14.1	127.3	6	15.9	92.7	0.5	1.4	1.9	0.7	1.7	2.6	4.5	5.6	5.4	1	2	24.1
	16.6	12.5	73.5	28.3	44.1	160.2	20.8	4.3	32.1	1.2	13.3	3.4	6.1	2.5	25.7	3.5	1.2	14.5	3.3	3.6	25.2
	16.2		3.1	24.9		1.7	6.1		56	1.5		0.8	0.5		1.1	0.6		6.1	2.3
	12	12.7	9.6	22	32.2	29.8	16.1	17.2	126.8	1.6	2.9	1.1	7	6	2.7	3.4	8.4	3.6	3.5	4.2	6.6
	5.2	19	10.4	21	150.9	52.5	44.7	130.3	67.1	2	5	1	4.6	9.7	0.6	3.7	12	1.1	2.9	25	9.2
		18.5	40.9		92	136.5		72.5	86.3		6.7	4.1		5.4	1.1		5.6	3.8		14.4	17.7
	11.7	21.3		38.5	79.6		14.3	15.3		1.6	10.2		0.5	1.9		1.3	1.3		4.5	6.6
	13.1		29	50.6		32	265.7		45.3	3		0.8	4.6		4.4	7.6		12.7	10.3		2.3
	10.3	112.6	11.6	32.1	154.7	30.8	224	93.4	17.3	1.7	21.6	0.5	6.4	30.9	0.9	10.4	35.7	1.3	8.7	21.7	3.3
N	9	8	9	9	8	9	9	8	9	9	8	9	9	8	9	9	8	9	9	8	8
	Figure S3B
	Valerate			2-methylbutyrate			Propionate			Butyrate			Isobutyrate			Caproate
	CD-veh	HFHSD-veh	HFHSD-P.fae	CD-veh	HFHSD-veh	HFHSD-P.fae	CD-veh	HFHSD-veh	HFHSD-P.fae	CD-veh	HFHSD-veh	HFHSD-P.fae	CD-veh	HFHSD-veh	HFHSD-P.fae	CD-veh	HFHSD-veh	HFHSD-P.fae
	0.926526	0.693174	0.690997	1.94281	1.49717	0.880088	0.418444	0.431389	0.285032	6.39062	2.82094	3.75224	24.5862	14.9387	13.1478	0.0482275	0.0268483	0.00441815
	0.568339	0.720054	0.960214	1.26439	1.46641	1.55827	0.43485	0.355104	0.477662	2.14988	3.72646	5.16106	11.1269	15.6099	19.0356	0.0144249	0.0180021	0.0381991
	0.54879	0.376951	0.525295	0.946302	0.657343	1.18045	0.265601	0.249049		3.0853	2.39759	3.50128	12.4839	10.0368	14.6624	0.0230307	0.0140763	0.102418
	0.290941	0.517667	0.614567	0.663692	0.899461	1.11625	0.237754	0.252215	0.347229	1.33223	2.54024	2.54698	5.78517	10.1654	10.2954	0.0181496	0.00990742	0.00694391
	0.403261	0.553313	0.768351	0.697223	0.99838	1.32955	0.235165	0.370646	0.465999	1.37569	3.28511	2.21471	5.31594	13.8883	9.57854	0.0571746	0.0282299	0.0155315
	0.319832	0.632245	0.685175	0.664346	1.02861	1.08194	0.31765	0.338095	0.318615	2.13156	3.72355	2.60918	8.86527	14.5594	10.2533	0.0857499	0.00939003	0.00952494
	0.485825	0.422828	0.683368	0.856114	0.794676	0.985403	0.214252	0.319629	0.310143	1.83112	1.96498	2.319	5.59031	9.1818	10.2235	0.0746207	0.0106897	0.0432673
	0.475857	0.63362	0.235322	0.84825	1.12035	0.384596	0.334234	0.354139	0.25969	1.84584	2.09258	1.32702	7.39573	9.5976	4.7879	0.0301695	0.0035764	0.0225362
	0.593241	0.626322	0.724923	1.10716	0.920852	1.25108	0.309237	0.243843	0.458793	3.31395	3.39651	1.621	12.5885	11.843	7.75427	0.0225953	0.00631816	0.0170517
	0.461455	0.388438		0.936438	0.751225		0.25565	0.307477		2.11793	1.38657		9.22778	6.54258		0.0173641	0.00655571
N	10	10	9	10	10	9	10	10	8	10	10	9	10	10	9	10	10	9
	Figure S3C
		PBS	IBMX	Fsk	G104	Val	Leu	Ile
	intracellular	2.75	4.37	2.666	4.18	4.9	3.88	3.15
	intracellular	7.77	4.84	3.754	3.35	0.75	3.84	4.08
	intracellular	4.11	3.35	4.466	1.85	3.41	4.08	3.19
	intracellular	1.85	4.7	4.105	3.51	3.38		2.58
	intracellular							2.77
	N	4	4	4	4	4	3	5
	supernatant	0.27	2.93	1.397	1.12	3.19	2.34	2.8
	supernatant	0.26	1.86	2.58	1.23	3.32	2.49	2.8
	supernatant	0.89	2.13	2.638	0.28	2.68	2.49	2.52
	supernatant	0.1	3.44	1.652	3.32	2.68		1.7
	supernatant							0.86
	N	4	4	4	4	4	3	5

## Sheet: Figure S4
		Figure S4A					Figure S4B					Figure S4C
		Val	OTU104	OTU43	OTU517	OTU197	Leu	OTU104	OTU43	OTU517	OTU197	ile	OTU104	OTU43	OTU517	OTU197
	CD-Veh_1	1.50613	-1.14266	-0.380887	-0.380887	-1.49583	3.25726	-1.14266	-0.380887	-0.380887	-1.49583	1.26729	-1.14266	-0.380887	-0.380887	-1.49583
	CD-Veh_2	1.46263	-5.0552	-1.54207	-0.848928	0.942832	2.91002	-5.0552	-1.54207	-0.848928	0.942832	1.28531	-5.0552	-1.54207	-0.848928	0.942832
	CD-Veh_3	1.00272	-4.43795	-0.181212	-2.68923	-2.68923	1.654	-4.43795	-0.181212	-2.68923	-2.68923	0.846435	-4.43795	-0.181212	-2.68923	-2.68923
	CD-Veh_4	0.258772	-7.40998	-2.84402	-1.72193	-2.84402	0.389185	-7.40998	-2.84402	-1.72193	-2.84402	0.214432	-7.40998	-2.84402	-1.72193	-2.84402
	CD-Veh_5	1.20454	-5.88888	-2.56789	-2.56789	-2.56789	0.536774	-5.88888	-2.56789	-2.56789	-2.56789	0.305	-5.88888	-2.56789	-2.56789	-2.56789
	CD-Veh_6	4.50802	-6.10338	-1.19802	-3.0142	-0.792555	8.16697	-6.10338	-1.19802	-3.0142	-0.792555	3.45646	-6.10338	-1.19802	-3.0142	-0.792555
	CD-Veh_7	1.10265	-5.32647	-0.669013	-2.88983	-1.76763	1.79965	-5.32647	-0.669013	-2.88983	-1.76763	1.04181	-5.32647	-0.669013	-2.88983	-1.76763
	CD-Veh_8	0.591057	-4.99322	-0.366157	-2.87461	-1.75245	0.827253	-4.99322	-0.366157	-2.87461	-1.75245	0.446501	-4.99322	-0.366157	-2.87461	-1.75245
	CD-Veh_9	1.07045	-4.56755	-0.646985	-2.86811	-1.05245	1.97621	-4.56755	-0.646985	-2.86811	-1.05245	0.897904	-4.56755	-0.646985	-2.86811	-1.05245
	CD-Veh_10	1.14013	-6.49208	-0.95368	-2.7692	-0.95368	2.04542	-6.49208	-0.95368	-2.7692	-0.95368	0.877039	-6.49208	-0.95368	-2.7692	-0.95368
		10	10	10	10	10	10	10	10	10	10	10	10	10	10	10
	HFHSD-Veh_11	6.44944	-1.43335	0.364128	-1.24531	-1.24531	10.5737	-1.43335	0.364128	-1.24531	-1.24531	4.58738	-1.43335	0.364128	-1.24531	-1.24531
	HFHSD-Veh_12	2.95164	-2.75661	-2.3069	-2.3069	1.37761	5.57581	-2.75661	-2.3069	-2.3069	1.37761	2.27321	-2.75661	-2.3069	-2.3069	1.37761
	HFHSD-Veh_13	1.54177	-0.078292	0.0697967	-0.62335	-0.217885	2.22702	-0.078292	0.0697967	-0.62335	-0.217885	1.20285	-0.078292	0.0697967	-0.62335	-0.217885
	HFHSD-Veh_14	0.967285	-2.70048	0.39727	-2.10872	1.49588	1.44739	-2.70048	0.39727	-2.10872	1.49588	0.74661	-2.70048	0.39727	-2.10872	1.49588
	HFHSD-Veh_15	2.44376	-0.523525	-0.479939	-1.17309	-1.17309	3.97889	-0.523525	-0.479939	-1.17309	-1.17309	1.95547	-0.523525	-0.479939	-1.17309	-1.17309
	HFHSD-Veh_16	2.36056	-3.20328	-0.328104	-2.54708	-1.42672	3.7779	-3.20328	-0.328104	-2.54708	-1.42672	1.82759	-3.20328	-0.328104	-2.54708	-1.42672
	HFHSD-Veh_17	1.29495	7.60871	3.80647	1.59027	-0.678411	1.88815	7.60871	3.80647	1.59027	-0.678411	0.991477	7.60871	3.80647	1.59027	-0.678411
	HFHSD-Veh_18	1.83406	-4.12557	-0.500045	-2.72002	-0.90551	2.83671	-4.12557	-0.500045	-2.72002	-0.90551	1.38448	-4.12557	-0.500045	-2.72002	-0.90551
	HFHSD-Veh_19	2.32784	-4.74345	-0.475098	-2.69464	-2.69464	3.90105	-4.74345	-0.475098	-2.69464	-2.69464	2.05802	-4.74345	-0.475098	-2.69464	-2.69464
	HFHSD-Veh_20	1.4336	7.37667	3.73532	1.85193	-0.951427	2.0096	7.37667	3.73532	1.85193	-0.951427	1.09893	7.37667	3.73532	1.85193	-0.951427
		10	10	10	10	10	10	10	10	10	10	10	10	10	10	10
	HFHSD-P.fae_21	21.4328	2.5577	1.70238	-1.07021	1.4147	36.6104	2.5577	1.70238	-1.07021	1.4147	15.7066	2.5577	1.70238	-1.07021	1.4147
	HFHSD-P.fae_22	6.14563	4.45614	2.52657	1.01244	0.693988	6.44223	4.45614	2.52657	1.01244	0.693988	4.35567	4.45614	2.52657	1.01244	0.693988
	HFHSD-P.fae_23	15.3325	4.58633	2.76779	0.688351	1.05608	6.20828	4.58633	2.76779	0.688351	1.05608	3.26364	4.58633	2.76779	0.688351	1.05608
	HFHSD-P.fae_24	4.50462	6.76132	3.21996	1.67952	2.14952	7.12527	6.76132	3.21996	1.67952	2.14952	2.96634	6.76132	3.21996	1.67952	2.14952
	HFHSD-P.fae_25	5.22271	3.95032	2.54653	0.224141	1.09961	8.98553	3.95032	2.54653	0.224141	1.09961	3.43316	3.95032	2.54653	0.224141	1.09961
	HFHSD-P.fae_26	6.13589	4.80374	3.0686	0.473343	0.473343	11.0521	4.80374	3.0686	0.473343	0.473343	4.42478	4.80374	3.0686	0.473343	0.473343
	HFHSD-P.fae_27	7.14297	4.19413	2.70153	0.520308	-0.32699	14.0494	4.19413	2.70153	0.520308	-0.32699	4.65968	4.19413	2.70153	0.520308	-0.32699
	HFHSD-P.fae_29	3.87116	5.1454	3.04572	0.794427	1.64172	6.00694	5.1454	3.04572	0.794427	1.64172	2.7883	5.1454	3.04572	0.794427	1.64172
	HFHSD-P.fae_30	4.37452	5.8552	3.44401	0.6108	-0.236498	6.69949	5.8552	3.44401	0.6108	-0.236498	2.72677	5.8552	3.44401	0.6108	-0.236498
		9	9	9	9	9	9	9	9	9	9	9	9	9	9	9

[truncated: 2 more sheets: Figure S5, Figure S6]
